# Supplementary material for: Transcriptomes Reveal Genetic Signatures Underlying Physiological Variations Imposed by Different Fermentation Conditions in Lactobacillus plantarum
Source: PLoS One. 2012 Jul 3;7(7):e38720. doi: 10.1371/journal.pone.0038720 (PMC3389018; doi:10.1371/journal.pone.0038720)
Supplement: Table S1 — RF importances and transcript levels per gene for succinate production and citrate consumption levels. Bold genes represent shared top-10 importance factors for citrate and succinate. (XLSX) [file pone.0038720.s004.xlsx]

## Sheet: transcriptome and RF data
		transcriptome data										random forest data
locustag	genename	function	Main functional classe	sub functional class	protein location	high citrate consumption / low citrate consumption	FDR high citrate consumption / low citrate consumption	high succinate production / low succinate production	FDR high succintate production / low succinate production	mean ratio		MeanDecreaseGini -- citrate	rank -- citrate	MeanDecreaseGini -- succinate	rank -- succinate	mean importance citrate and succinate (MeanDecreaseGini)
lp_2825	lp_2825	purine nucleosidase, inosine-uridine preferring	Purines, pyrimidines, nucleosides and nucleotides	Salvage of nucleosides and nucleotides	@Intracellular	1.20797	4.55445e-06	1.13727	0.00461971	1.17262		0.155367	1	0.227904	1	0.191636
lp_1562	udk	uridine kinase	Purines, pyrimidines, nucleosides and nucleotides	Pyrimidine ribonucleotide biosynthesis	@Intracellular	1.16681	0.00120618	1.15044	0.00479358	1.15863		0.104777	4	0.103234	2	0.104006
lp_2451	lp_2451	prophage P2a protein 6; endonuclease	Other categories	Phage and prophage related functions	@Intracellular	1.30524	3.55189e-09	1.24355	4.0027e-06	1.27439		0.114493	3	0.0847712	7	0.0996322
lp_0603	lp_0603	acetyltransferase (putative)	Hypothetical proteins	Conserved: putative function	@Intracellular	1.14914	0.00236659	1.13123	0.00829366	1.14018		0.0829265	7	0.0988088	3	0.0908677
lp_3645	gcnA	beta hexoamidase or lacto-N-biosidase or beta N-acetylglucosamidase (putative)	Central intermediary metabolism	Amino sugars	@Intracellular	0.611102	0.824283	0.581835	0.94662	0.596468		0.11917	2	0.0596213	18	0.0893955
lp_1112	fum	fumarate hydratase	Energy metabolism	TCA cycle	@Intracellular	2.15082	0	1.97461	0	2.06272		0.0748497	10	0.0810922	9	0.0779709
lp_2642	lp_2642	integral membrane protein	Hypothetical proteins	Not conserved: membrane proteins	@Multi-transmembrane	1.24698	5.17344e-07	1.18734	0.00045892	1.21716		0.0553927	27	0.0851957	6	0.0702942
lp_3683	lp_3683	single stranded DNA-binding protein (putative)	Hypothetical proteins	Conserved: putative function	@Intracellular	1.114	0.0348195	1.07635	0.182143	1.09518		0.0604161	17	0.0731078	11	0.066762
lp_2794	lp_2794	flavodoxin	Energy metabolism	Electron transport	@Intracellular	1.14514	0.00783943	1.06559	0.231794	1.10537		0.0467501	36	0.0856643	5	0.0662072
lp_0319	lp_0319	transcription regulator, spermidine/putrescine transport operon	Regulatory functions	Other	@Intracellular	1.34209	1.03524e-07	1.44453	1.96278e-10	1.39331		0.0411198	45	0.0833047	8	0.0622122
lp_0943	hsdS3	type I restriction-modification system, specificity subunit (fragment)	DNA metabolism	Restriction and modification		0.12722	0.855481	0.122503	0.994035	0.124862		0.0751452	9	0.0486418	27	0.0618935
lp_0387	lp_0387	unknown	Hypothetical proteins	Not conserved: other	@Multi-transmembrane	1.0528	0.317046	1.0461	0.336218	1.04945		0.0248818	141	0.0982811	4	0.0615814
lp_0602	rpiA1	ribose 5-phosphate epimerase	Energy metabolism	Pentose phosphate pathway	@Intracellular	1.13478	0.00680016	1.13984	0.00645818	1.13731		0.0733068	11	0.0477694	30	0.0605381
lp_3542	pts34A	PTS, EIIA	Transport and binding proteins	PTS systems	@Intracellular	0.399689	0.811219	0.359662	0.445723	0.379676		0.0905817	5	0.0194469	159	0.0550143
lp_2450	lp_2450	prophage P2a protein 7; extracellular protein with lipoprotein anchor	Other categories	Phage and prophage related functions	@Lipid anchored	1.22089	1.22707e-05	1.16024	0.00199167	1.19057		0.0364939	61	0.0731083	10	0.0548011
lp_0584	lp_0584	transport protein (putative)	Hypothetical proteins	Conserved: putative function	@Multi-transmembrane	0.959971	0.360508	0.891733	0.771205	0.925852		0.0610238	16	0.0472505	32	0.0541371
lp_2162	lp_2162	extracellular protein, NlpC/P60 family, gamma-D-glutamate-meso-diaminopimelate muropeptidase (putative)	Cell envelope	Cell surface proteins: peptidoglycan-bound	@N-terminally anchored (with CS)	1.01752	0.575124	1.01466	0.58375	1.01609		0.090408	6	0.014186	243	0.052297
lp_0820	glmM	phosphoglucosamine mutase	Central intermediary metabolism	Amino sugars	@Intracellular	1.11457	0.0188081	1.07675	0.120345	1.09566		0.065486	13	0.0377715	47	0.0516288
lp_0734	lp_0734	unknown	Hypothetical proteins	Conserved: other	@Intracellular	0.788848	0.0149131	0.761645	0.0040539	0.775247		0.0408169	47	0.0620185	15	0.0514177
lp_1973	rpsU	ribosomal protein S21	Protein synthesis	Ribosomal proteins: synthesis	@Intracellular	1.0234	0.448015	1.06413	0.290769	1.04377		0.075321	8	0.0214338	141	0.0483774
lp_2763	lp_2763	nucleotide-binding protein, histidine triad family	Purines, pyrimidines, nucleosides and nucleotides	Nucleotide and nucleoside interconversions	@Intracellular	1.15998	0.000497287	1.10372	0.0248	1.13185		0.0402129	48	0.0559115	19	0.0480622
lp_0383	lp_0383	unknown	Hypothetical proteins	Not conserved: other	@Multi-transmembrane	1.05889	0.298336	1.04642	0.360974	1.05266		0.0362642	62	0.0598582	17	0.0480612
lp_2761	lp_2761	O-acetyltransferase	Central intermediary metabolism	General	@Intracellular	1.16609	0.000265689	1.11681	0.0166646	1.14145		0.0471504	34	0.0473681	31	0.0472593
lp_3051	dhaT	1,3-propanediol dehydrogenase	Fatty acid and phospholipid metabolism	Glycerolipid metabolism	@Intracellular	0.962876	0.432581	1.00583	0.15979	0.984352		0.0612796	15	0.0314977	77	0.0463887
lp_3137	pts25B	PTS, EIIB	Transport and binding proteins	PTS systems	@N-terminally anchored (No CS)	0.356312	0.940165	0.32287	0.550508	0.339591		0.0554479	26	0.0363307	54	0.0458893
lp_2934	lp_2934	lipoprotein precursor	Cell envelope	Cell surface proteins: lipoproteins	@Lipid anchored	0.818256	5.18233e-05	0.792288	1.04011e-06	0.805272		0.0294103	102	0.0619393	16	0.0456748
lp_2376	lp_2376	SUA5 family translation factor (putative)	Hypothetical proteins	Conserved: putative function	@Intracellular	0.854051	0.000500774	0.860788	0.00198442	0.857419		0.0286897	109	0.0621489	14	0.0454193
lp_1515	infC	translation initiation factor IF-3	Protein synthesis	Translation factors	@Intracellular	1.00732	0.73177	1.07117	0.168512	1.03925		0.0374851	57	0.0526095	20	0.0450473
lp_0537	ldhL1	L-lactate dehydrogenase	Energy metabolism	Fermentation	@Intracellular	1.26234	2.79577e-06	1.24013	2.07918e-05	1.25124		0.0251835	136	0.064067	12	0.0446253
lp_0522	acpS	holo-[acyl-carrier protein] synthase	Fatty acid and phospholipid metabolism	Fatty acid biosynthesis	@Intracellular	1.38596	2.37018e-12	1.37849	6.19305e-11	1.38223		0.0576482	22	0.0282034	91	0.0429258
lp_0790	pgk	phosphoglycerate kinase	Energy metabolism	Glycolysis	@Intracellular	0.980271	1.00597	1.0429	0.465762	1.01159		0.0670775	12	0.0182956	176	0.0426865
lp_2281	yajC	preprotein translocase, YajC subunit	Protein fate	Protein and peptide secretion	@N-terminally anchored (No CS)	1.20521	0.000126898	1.13606	0.0131519	1.17063		0.058084	21	0.0268515	101	0.0424678
lp_3103	fhuD	iron chelatin ABC transporter, substrate binding protein	Transport and binding proteins	Cations	@Lipid anchored	1.65537	1.89232e-12	1.74053	0	1.69795		0.051758	29	0.0317912	75	0.0417746
lp_2000	lp_2000	unknown	Hypothetical proteins	Not conserved: other	@Multi-transmembrane	0.93743	0.302665	0.850294	0.972197	0.893862		0.044836	40	0.0372424	49	0.0410392
lp_0382	lp_0382	integral membrane protein	Hypothetical proteins	Not conserved: membrane proteins	@Multi-transmembrane	1.12368	0.0749506	1.10263	0.148163	1.11315		0.0308713	96	0.0510679	22	0.0409696
lp_0625	lp_0625	prophage P1 protein 2, mitogenic factor, cell surface lipoprotein	Other categories	Phage and prophage related functions	@Lipid anchored	1.28526	9.00985e-09	1.24708	4.82551e-07	1.26617		0.0481348	32	0.0335085	66	0.0408216
lp_1669	lp_1669	transcription regulator, AraC family	Regulatory functions	AraC-family regulators	@Intracellular	0.828964	0.000860961	0.833722	0.00241918	0.831343		0.0309559	95	0.0488557	25	0.0399058
lp_2853	lp_2853	unknown	Hypothetical proteins	Conserved: other	@Intracellular	0.211345	0.00202885	0.20886	0.00575683	0.210102		0.0284521	111	0.0487265	26	0.0385893
lp_0302	lp_0302	extracellular transglycosylase (putative)	Cell envelope	Cell surface proteins: peptidoglycan-bound	@Secretory(released) (with CS)	0.795643	0.000293856	0.79604	0.000491809	0.795842		0.02921	104	0.0479381	28	0.0385741
lp_0628	lp_0628	prophage P1 protein 5, superinfection exclusion (cell surface N-anchored)	Other categories	Phage and prophage related functions	@N-terminally anchored (No CS)	1.25364	7.95955e-07	1.24025	3.9197e-06	1.24695		0.0568536	24	0.016998	192	0.0369258
lp_1027	fusA2	elongation factor G	Protein synthesis	Translation factors	@Intracellular	0.982884	0.928314	1.03461	0.434305	1.00875		0.057319	23	0.0154235	224	0.0363713
lp_2324	gshA	glutamate-cysteine ligase	Biosynthesis of cofactors, prosthetic groups, and carriers	Glutathione, thioredoxin, and glutaredoxin	@Intracellular	0.717822	0.0219057	0.701193	0.0131565	0.709507		0.0286335	110	0.0430312	39	0.0358323
lp_0458	lp_0458	dimethyladenosine transferase (putative)	Protein synthesis	tRNA and rRNA base modification	@Intracellular	1.12178	0.00776604	1.11681	0.021154	1.11929		0.0219067	172	0.0494776	24	0.0356921
lp_2028	grpE	heat shock protein GrpE	Cellular processes	Adaptations and atypical conditions (Heat/cold shock)	@Intracellular	0.926002	0.489009	0.986191	0.920696	0.956097		0.0264489	127	0.0442753	37	0.0353621
lp_1684	lp_1684	integral membrane protein	Hypothetical proteins	Conserved: membrane proteins	@Multi-transmembrane	0.215942	0.228992	0.197306	0.0806222	0.206624		0.0617804	14	0.00869523	461	0.0352378
lp_0217	lp_0217	ABC transporter, permease protein	Transport and binding proteins	Unknown substrate	@Multi-transmembrane	0.593728	6.72362e-05	0.58017	0.000124975	0.586949		0.0309746	93	0.0394167	42	0.0351956
lp_2744	lp_2744	ABC transporter, permease protein	Transport and binding proteins	Unknown substrate	@Multi-transmembrane	1.00167	0.953154	0.978814	0.824314	0.990241		0.0590468	20	0.0112567	331	0.0351517
lp_2353	gcsH2	glycine cleavage system, H protein	Energy metabolism	Amino acids and amines	@Intracellular	1.06628	0.167182	1.0576	0.23894	1.06194		0.0344977	69	0.0353811	57	0.0349394
lp_0523	alr	alanine racemase	Cell envelope	Murein sacculus and peptidoglycan	@Intracellular	1.41643	6.1185e-11	1.42403	1.24956e-10	1.42023		0.0599477	19	0.00960952	404	0.0347786
lp_2785	pgm7	phosphoglycerate mutase family protein	Energy metabolism	Glycolysis	@Intracellular	1.16327	0.0217575	1.09308	0.151221	1.12818		0.0280216	117	0.0412155	41	0.0346185
lp_0620	rplA	ribosomal protein L1	Protein synthesis	Ribosomal proteins: synthesis	@Intracellular	0.993005	0.858804	1.07055	0.167546	1.03178		0.0419688	44	0.0269094	100	0.0344391
lp_2366	atpA	H(+)-transporting two-sector ATPase, alpha subunit	Energy metabolism	ATP-proton motive force interconversion	@Intracellular	0.987663	0.885472	1.053	0.283132	1.02033		0.033703	76	0.0344064	61	0.0340547
lp_1843	lp_1843	aldose 1-epimerase family protein	Hypothetical proteins	Conserved: other	@Intracellular	1.1086	0.0169202	1.09418	0.0393544	1.10139		0.0289655	106	0.0386794	44	0.0338224
lp_3543	lp_3543	bifunctional protein: transcriptional regulator; PTS, EIIA	Transport and binding proteins	PTS systems	@Intracellular	0.868943	0.911625	0.835543	0.686426	0.852243		0.0294657	101	0.0376815	48	0.0335736
lp_2377	lp_2377	S-adenosyl-L-methionine-dependent N(5)-glutamine methyltransferase, release factor-specific	Protein synthesis	Translation factors	@Intracellular	0.860875	0.00701524	0.879642	0.0497664	0.870258		0.0328523	83	0.0340516	62	0.0334519
lp_1837	lp_1837	inorganic pyrophosphatase, Mn-dependent	Central intermediary metabolism	Phosphorus compounds	@Intracellular	1.14328	0.00440476	1.13272	0.0123637	1.138		0.0340548	74	0.0327845	70	0.0334197
lp_3067a	lp_3067a	extracellular protein, C-terminal part	Cell envelope	Cell surface proteins: other		0.193822	0.00227813	0.221673	0.0304706	0.207747		0.0527361	28	0.0140479	250	0.033392
lp_0109	larE	lactate racemization operon protein LarE	Cell envelope	Murein sacculus and peptidoglycan	@Intracellular	0.472575	0.192481	0.563875	0.0686547	0.518225		0.00373333	810	0.0630131	13	0.0333732
lp_1327	lp_1327	glycerol-3-phosphate ABC transporter, substrate binding protein (putative)	Transport and binding proteins	Carbohydrates, organic alcohols and acids	@N-terminally anchored (No CS)	0.42358	0.199806	0.45366	0.660453	0.43862		0.0601834	18	0.00574713	716	0.0329653
lp_2235	lp_2235	hydrolase, HAD superfamily	sugar metabolism	amino sugars	@Intracellular	1.0511	0.325429	1.0337	0.577651	1.0424		0.043221	41	0.0217058	139	0.0324634
lp_1604	argR2	arginine catabolic regulator	Regulatory functions	Other	@Intracellular	1.05552	0.267036	1.03444	0.503323	1.04498		0.0345996	68	0.0298917	83	0.0322456
lp_3189	dacA1	serine-type D-Ala-D-Ala carboxypeptidase	Cell envelope	Murein sacculus and peptidoglycan	@Secretory(released) (with CS)	1.15205	0.00129164	1.15092	0.00204637	1.15149		0.038918	53	0.0254974	110	0.0322077
lp_2952	lp_2952	unknown	Hypothetical proteins	Not conserved: other	@Intracellular	0.956196	0.940346	0.893988	0.395056	0.925092		0.0270194	122	0.036877	51	0.0319482
lp_0764	pgm	phosphoglucomutase	Central intermediary metabolism	Biosynthesis and degradation of polysaccharides	@Intracellular	1.14833	0.00129745	1.12617	0.00561235	1.13725		0.0411085	46	0.0222363	130	0.0316724
lp_2601	lp_2601	hydrolase, HAD superfamily, Cof family	Hypothetical proteins	Conserved: putative function	@Intracellular	1.32016	0.000258137	1.23518	0.0175584	1.27767		0.0168824	270	0.0462064	33	0.0315444
lp_1516	rpmI	ribosomal protein L35	Protein synthesis	Ribosomal proteins: synthesis	@Intracellular	1.02056	0.506803	1.10565	0.0328464	1.06311		0.026763	125	0.0362593	55	0.0315112
lp_0129	hsp1	small heat shock protein	Cellular processes	Adaptations and atypical conditions (Heat/cold shock)	@Intracellular	0.747833	0.19735	0.955972	0.557951	0.851903		0.0557758	25	0.0064	643	0.0310879
lp_2082	lp_2082	methyltransferase (putative)	Hypothetical proteins	Conserved: putative function	@Intracellular	1.0874	0.0740569	1.02423	0.327313	1.05581		0.0389982	52	0.0227421	125	0.0308702
lp_2304	lp_2304	unknown	Hypothetical proteins	Conserved: other	@Intracellular /TMH start AFTER 60	1.06264	0.158445	1.04435	0.314466	1.0535		0.0338949	75	0.0278086	94	0.0308518
lp_0219	lp_0219	ABC transporter, permease protein	Transport and binding proteins	Unknown substrate	@Multi-transmembrane	0.591804	3.8009e-05	0.542892	3.36712e-08	0.567348		0.0158837	290	0.0449579	34	0.0304208
lp_3505	estA	acetyl esterase (promiscuous)	Hypothetical proteins	Conserved: putative function	@Intracellular	0.992914	0.324081	0.984894	0.329293	0.988904		0.0228837	158	0.0371806	50	0.0300321
lp_3014	lp_3014	extracellular transglycosylase (putative)	Cell envelope	Cell surface proteins: peptidoglycan-bound	@N-terminally anchored (No CS)	0.689735	2.74539e-09	0.664132	6.1466e-11	0.676934		0.0151856	310	0.0446819	35	0.0299337
lp_1357	lp_1357	extracellular protein, membrane-anchored (putative)	Hypothetical proteins	Not conserved: other	@N-terminally anchored (No CS)	1.43128	5.34551e-05	1.3063	0.00516902	1.36879		0.0341629	71	0.0256123	107	0.0298876
lp_0763	lp_0763	unknown	Hypothetical proteins	Conserved: other	@Multi-transmembrane	0.875063	0.126597	0.854073	0.056283	0.864568		0.0315785	89	0.0271492	97	0.0293639
lp_1806	lp_1806	unknown	Hypothetical proteins	Conserved: other	@Intracellular	0.703266	0.0687882	0.707703	0.0885114	0.705485		0.0365246	60	0.0215645	140	0.0290445
lp_3159	baiE	bile acid 7-alpha-dehydratase	Fatty acid and phospholipid metabolism	Bile acid biosynthesis and degradation	@Intracellular	0.71558	0.943733	0.689307	0.98727	0.702443		0.0212808	185	0.0367951	52	0.029038
lp_1302	lp_1302	methionine transport protein (putative)	Transport and binding proteins	Multidrug resistance	@Multi-transmembrane	0.499382	0.492953	0.428128	0.0683012	0.463755		0.0281722	116	0.0298007	84	0.0289864
lp_0649	lp_0649	prophage P1 protein 26	Other categories	Phage and prophage related functions	@Intracellular	0.547351	0.13568	0.581451	0.458236	0.564401		0.0276321	120	0.0302019	80	0.028917
lp_1085	aroA	phospho-2-dehydro-3-deoxyheptonate aldolase / chorismate mutase	Amino acid biosynthesis	Aromatic amino-acid family	@Intracellular	1.39896	5.7343e-13	1.3451	1.74598e-08	1.37203		0.0220512	168	0.034882	60	0.0284666
lp_1918	lp_1918	oxidoreductase	Hypothetical proteins	Conserved: putative function	@Intracellular	0.814728	0.0695899	0.803164	0.0655731	0.808946		0.0392336	50	0.0175214	184	0.0283775
lp_2448	lp_2448	prophage P2a protein 9, phage transcriptional regulator, Cro/CI family	Other categories	Phage and prophage related functions	@Intracellular	1.11592	0.0130211	1.06403	0.176673	1.08997		0.0371609	59	0.0193928	161	0.0282769
lp_1561	lp_1561	aminodeoxychorismate lyase	Biosynthesis of cofactors, prosthetic groups, and carriers	Folic acid	@N-terminally anchored (No CS)	1.09867	0.0440182	1.08931	0.0849977	1.09399		0.0470503	35	0.0092922	427	0.0281712
lp_0376	lp_0376	integral membrane protein	Hypothetical proteins	Not conserved: membrane proteins	@Multi-transmembrane	1.12893	0.0424083	1.10692	0.108153	1.11793		0.0377487	56	0.0185675	174	0.0281581
lp_0630	lp_0630	prophage P1 protein 7	Other categories	Phage and prophage related functions	@Intracellular	1.14963	0.00363269	1.11515	0.0396103	1.13239		0.0222522	162	0.0334652	67	0.0278587
lp_1251	lp_1251	6-phosphogluconate dehydrogenase (decarboxylating)	Energy metabolism	Pentose phosphate pathway	@Intracellular	0.990652	0.669374	0.881482	0.461099	0.936067		0.0492273	30	0.00625714	660	0.0277422
lp_2641	lp_2641	unknown	Hypothetical proteins	Conserved: other	@Intracellular	1.23033	4.32521e-05	1.20214	0.000651947	1.21624		0.0218762	176	0.0336078	63	0.027742
lp_0968	lp_0968	integral membrane protein	Hypothetical proteins	Conserved: membrane proteins	@Multi-transmembrane	0.852306	0.028791	0.842896	0.0211438	0.847601		0.0451239	39	0.0102706	375	0.0276972
lp_1958	lp_1958	acetoin ABC transporter, ATP-binding protein	Transport and binding proteins	Carbohydrates, organic alcohols and acids	@Intracellular	0.815988	0.0117801	0.792792	0.0035526	0.80439		0.0453342	38	0.00989892	386	0.0276166
lp_0014	dnaC	replicative DNA helicase DnaC	DNA metabolism	DNA replication recombination, and repair	@Intracellular	1.05236	0.458557	1.05737	0.357568	1.05487		0.0390467	51	0.0160363	209	0.0275415
lp_1077	rplM	ribosomal protein L13	Protein synthesis	Ribosomal proteins: synthesis	@Intracellular	1.01764	0.523237	1.089	0.0883621	1.05332		0.025423	135	0.0293536	86	0.0273883
lp_3085	asnB2	asparagine synthase (glutamine-hydrolysing)	Amino acid biosynthesis	Glutamate family	@Intracellular	1.12714	0.00211671	1.08225	0.0834633	1.10469		0.0264739	126	0.0282071	90	0.0273405
lp_1563	greA2	transcription elongation factor GreA	Transcription	Transcription factors	@Intracellular	1.23716	1.46763e-06	1.23906	1.03561e-06	1.23811		0.0357466	65	0.0186552	173	0.0272009
lp_1573	lp_1573	transcriptional regulator/ sugar kinase, ROK family	Energy metabolism	Sugars	@Intracellular	1.25825	1.91777e-06	1.23421	1.72665e-05	1.24623		0.0116582	419	0.0425664	40	0.0271123
lp_3165	lp_3165	transposase, fragment	Other categories	Transposon related functions	@Intracellular	0.463585	0.0184782	0.474975	0.0927363	0.46928		0.0313632	90	0.0226992	126	0.0270312
lp_2585	lp_2585	ferredoxin NAD(P) reductase (putative)	Hypothetical proteins	Conserved: putative function	@Intracellular	1.1789	0.00289333	1.11252	0.115825	1.14571		0.0481769	31	0.00574713	717	0.026962
lp_2759	lp_2759	hydrolase, HAD superfamily, Cof family	Hypothetical proteins	Conserved: putative function	@Intracellular	1.2516	1.2792e-06	1.16306	0.00142869	1.20733		0.0276825	119	0.0249801	113	0.0263313
lp_2273	lp_2273	unknown	Hypothetical proteins	Conserved: other	@Intracellular	1.07065	0.13374	1.01412	0.698869	1.04239		0.03364	77	0.0181341	178	0.0258871
lp_3278	lp_3278	amino acid transport protein	Transport and binding proteins	Amino acids, peptides and amines	@Multi-transmembrane	1.56582	1.15376e-07	1.49745	6.55407e-06	1.53164		0	1001	0.0516277	21	0.0258139
lp_0510	murA1	UDP-N-acetylglucosamine 1-carboxyvinyltransferase	Cell envelope	Murein sacculus and peptidoglycan	@Intracellular	1.09459	0.0683094	1.08397	0.109829	1.08928		0.0321258	87	0.0194147	160	0.0257702
lp_0726	lp_0726	membrane-bound protease, CAAX family	Cell envelope	Cell surface proteins: membrane bound	@Multi-transmembrane	0.938616	0.53287	0.910532	0.273917	0.924574		0.024976	138	0.0258936	105	0.0254348
lp_2594	lp_2594	sugar transport protein	Transport and binding proteins	Carbohydrates, organic alcohols and acids	@Multi-transmembrane	0.154859	0.789202	0.143428	0.83923	0.149144		0.0189688	227	0.0317154	76	0.0253421
lp_0364	lp_0364	short-chain dehydrogenase/oxidoreductase	Energy metabolism	Aerobic	@Intracellular	1.20585	0.00482294	1.17359	0.0222673	1.18972		0.0465934	37	0.00361905	952	0.0251062
lp_3314	pflA	formate C-acetyltransferase activating enzyme	Energy metabolism	Fermentation	@Intracellular	1.16736	0.00567307	1.09627	0.063884	1.13182		0	1002	0.0500931	23	0.0250466
lp_2643	lplA1	lipoate-protein ligase	Fatty acid and phospholipid metabolism	General	@Intracellular	1.24384	4.9449e-07	1.16279	0.00339604	1.20332		0.0429631	42	0.00705882	582	0.0250109
lp_1261	oppA	oligopeptide ABC transporter, substrate binding protein	Transport and binding proteins	Amino acids, peptides and amines	@Lipid anchored	0.987468	0.903535	1.04109	0.393969	1.01428		0.0398358	49	0.00952102	412	0.0246784
lp_3193	prtM2	peptidylprolyl isomerase	Protein fate	Protein folding and stabilization	@Lipid anchored	1.28162	0.00361075	1.19809	0.0788138	1.23986		0.0385129	54	0.0107589	352	0.0246359
lp_3531	lp_3531	transcription regulator, LacI family	Regulatory functions	LacI-family regulators	@Intracellular	1.23362	0.0024003	1.17251	0.0203311	1.20307		0.0182821	246	0.0308299	79	0.024556
lp_3635	lp_3635	ABC transporter, ATP-binding protein, mannose related oligosaccharides	Transport and binding proteins	Carbohydrates, organic alcohols and acids	@Intracellular	0.312222	0.913141	0.306139	0.975653	0.309181		0.0190832	222	0.0292035	87	0.0241433
lp_0665	lp_0665	prophage P1 protein 42, major capsid protein	Other categories	Phage and prophage related functions	@Intracellular	1.07953	0.0697097	0.963578	0.632891	1.02155		0.0340759	73	0.0139773	255	0.0240266
lp_0619	rplK	ribosomal protein L11	Protein synthesis	Ribosomal proteins: synthesis	@Intracellular	1.00064	0.736519	1.07742	0.134469	1.03903		0.0479957	33	0	1536	0.0239978
lp_1480	moaA	molybdopterin precursor synthase MoaA	Biosynthesis of cofactors, prosthetic groups, and carriers	Molybdopterin	@Intracellular	0.240139	0.096175	0.239688	0.158637	0.239914		0	1003	0.0479142	29	0.0239571
lp_0914	guaA	GMP synthase (glutamine-hydrolysing)	Purines, pyrimidines, nucleosides and nucleotides	Purine ribonucleotide biosynthesis	@Intracellular	1.03215	0.510619	1.0669	0.223392	1.04952		0.0096	495	0.0381903	45	0.0238951
lp_2027	dnaK	chaperone, heat shock protein DnaK	Cellular processes	Adaptations and atypical conditions (Heat/cold shock)	@Intracellular	0.974386	1.00071	1.04239	0.36033	1.00839		0.0379125	55	0.00948276	418	0.0236976
lp_1473	fecB	iron chelatin ABC transporter, substrate binding protein (putative)	Transport and binding proteins	Cations	@Lipid anchored	1.20543	0.00231145	1.1888	0.00739793	1.19711		0.0150533	318	0.0323315	71	0.0236924
lp_2704	pyrR1	pyrimidine operon regulator	Regulatory functions	Other	@Intracellular	1.38968	1.07051e-10	1.29448	9.19338e-09	1.34208		0.0250187	137	0.0221873	131	0.023603
lp_0585	manR	sigma54 activator, mannose PTS operon regulator	Regulatory functions	Other	@Intracellular	0.979605	0.712428	0.949536	0.386944	0.96457		0.021505	182	0.0255894	108	0.0235472
lp_3216	lp_3216	transcription regulator, PadR family (putative)	Regulatory functions	Other	@Intracellular	0.752602	0.00246262	0.740235	0.00197751	0.746418		0.0421718	43	0.00462222	879	0.023397
lp_1088	lp_1088	unknown	Hypothetical proteins	Conserved: other	@Intracellular	0.0547813	NA	0.0535888	NA	0.054185		0.0201915	207	0.0264803	102	0.0233359
lp_0634	lp_0634	prophage P1 protein 11, phage transcriptional regulator	Other categories	Phage and prophage related functions	@Intracellular	1.2412	3.97142e-06	1.20534	6.44567e-05	1.22327		0.0286992	108	0.0174188	187	0.023059
lp_1269	clpE	ATP-dependent Clp protease, ATP-binding subunit ClpE	Cellular processes	Adaptations and atypical conditions (Clp system)	@Intracellular	0.886027	0.111576	0.943571	0.534333	0.914799		0.0237467	150	0.0218719	135	0.0228093
lp_1674	fabG1	3-oxoacyl-[acyl-carrier protein] reductase	Fatty acid and phospholipid metabolism	Fatty acid biosynthesis	@Intracellular	0.901657	0.0840367	0.986493	0.539767	0.944075		0.0329754	80	0.0126078	289	0.0227916
lp_0571	hom2	homoserine dehydrogenase	Amino acid biosynthesis	Serine family	@Intracellular	1.13201	0.0035997	1.09651	0.0431514	1.11426		0.0328131	84	0.0122565	300	0.0225348
lp_0308	lp_0308	DNA helicase (putative)	DNA metabolism	DNA replication recombination, and repair	@Intracellular	0.893229	0.288612	0.915735	0.551193	0.904482		0	1004	0.0445958	36	0.0222979
lp_1572	lp_1572	unknown	Hypothetical proteins	Conserved: other	@Intracellular	1.03823	0.432655	1.05915	0.266025	1.04869		0.0352211	67	0.00915895	437	0.02219
lp_0566	nadE	NAD synthase	Biosynthesis of cofactors, prosthetic groups, and carriers	Nicotinate and nicotinamide metabolism	@Intracellular	1.10296	0.0502031	1.09021	0.104873	1.09658		0.0259115	131	0.0182582	177	0.0220848
lp_2380	lp_2380	UDP-N-acetylmuramyl tripeptide synthase (putative)	Cell envelope	Murein sacculus and peptidoglycan	@Intracellular	1.06004	0.187638	1.02557	0.534474	1.04281		0.0159686	285	0.0281539	92	0.0220613
lp_1022	rpoC	DNA-directed RNA polymerase, beta' subunit	Transcription	DNA-dependent RNA polymerase	@Intracellular	0.9474	0.772306	1.00778	0.676553	0.977591		0	1005	0.0436478	38	0.0218239
lp_2285	queA	S-adenosylmethionine tRNA ribosyltransferase-isomerase	Protein synthesis	tRNA and rRNA base modification	@Intracellular	1.13401	0.00434501	1.09528	0.05564	1.11464		0.0270473	121	0.0163399	205	0.0216936
lp_1058	adk	adenylate kinase	Purines, pyrimidines, nucleosides and nucleotides	Salvage of nucleosides and nucleotides	@Intracellular	0.979948	0.986298	1.04831	0.374885	1.01413		0.0242974	146	0.0189671	166	0.0216322
lp_3606	iolG	myo-inositol 2-dehydrogenase (promiscuous)	Energy metabolism	Sugars	@Intracellular	0.832028	0.386422	0.808689	0.441539	0.820359		0.0176187	261	0.0251913	112	0.021405
lp_0765	lp_0765	diguanylate cyclase/phosphodiesterase, EAL domain (putative)	Hypothetical proteins	Conserved: putative function	@Intracellular	0.796654	0.223476	0.707347	0.780824	0.752		0.00375	784	0.0390411	43	0.0213955
lp_2633	trxH	thioredoxin H-type	Biosynthesis of cofactors, prosthetic groups, and carriers	Glutathione, thioredoxin, and glutaredoxin	@Intracellular	0.876219	0.0532583	0.831159	0.00515538	0.853689		0.0189397	233	0.023645	121	0.0212923
lp_2544	npr2	NADH peroxidase	Cellular processes	Detoxification	@Intracellular	0.616122	0	0.537982	0	0.577052		0.037259	58	0.00514286	802	0.0212009
lp_3170	pmg9	phosphoglycerate mutase family protein	Energy metabolism	Glycolysis	@Intracellular	1.03756	0.408297	1.10374	0.0648495	1.07065		0.0344316	70	0.00778851	527	0.0211101
lp_2983	livC	branched-chain amino acid ABC transporter, permease protein	Transport and binding proteins	Amino acids, peptides and amines	@Multi-transmembrane	1.20038	0.00534474	1.21294	0.0209308	1.20666		0.0212875	184	0.020541	146	0.0209142
lp_1044	rpsQ	ribosomal protein S17	Protein synthesis	Ribosomal proteins: synthesis	@Intracellular	0.944846	0.606817	1.0504	0.51429	0.997621		0.029184	105	0.0125417	290	0.0208629
lp_0977	murE1	UDP-N-acetylmuramoylalanyl-D-glutamate--2,6-diaminopimelate ligase	Cell envelope	Murein sacculus and peptidoglycan	@Intracellular	1.10086	0.0490794	1.07595	0.139826	1.0884		0.0358086	64	0.00582909	710	0.0208188
lp_3050	lp_3050	extracellular transglycosylase, membrane-bound (putative)	Cell envelope	Cell surface proteins: membrane bound	@N-terminally anchored (with CS)	0.560838	3.74387e-06	0.533061	4.56428e-08	0.546949		0.00594286	710	0.0351202	59	0.0205315
lp_0444	lp_0444	unknown	Hypothetical proteins	Not conserved: other	@Intracellular	0.821506	0.0125155	0.81635	0.0133235	0.818928		0.00705882	590	0.0335401	64	0.0202995
lp_3611	iolT2	MFS family transporter, carbohydrate, myo-inositol and similar	Transport and binding proteins	Carbohydrates, organic alcohols and acids	@Multi-transmembrane	0.351743	0.507652	0.354323	0.400695	0.353033		0.0341511	72	0.00643333	639	0.0202922
lp_2206	lp_2206	Mg2+ and Co2+ transport protein	Transport and binding proteins	Cations	@Multi-transmembrane	0.925267	0.980154	0.815171	0.394902	0.870219		0.0187969	235	0.0217092	138	0.0202531
lp_1643	lp_1643	mucus binding protein precursor	Cell envelope	Cell surface proteins: LPxTG anchor	@LPxTG Cell-wall anchored	0.508654	0.750269	0.469399	0.965185	0.489027		0.0313332	91	0.00898208	445	0.0201576
lp_0546	hprT	hypoxanthine-guanine phosphoribosyltransferase	Purines, pyrimidines, nucleosides and nucleotides	Salvage of nucleosides and nucleotides	@Intracellular	1.06096	0.222993	1.04735	0.358098	1.05415		0.0201103	209	0.020055	152	0.0200827
lp_3507	pts29C	cellobiose PTS, EIIC	Transport and binding proteins	PTS systems	@Multi-transmembrane	1.05843	0.174988	1.09201	0.0836491	1.07522		0.0335111	78	0.00644235	637	0.0199767
lp_1086	aroB	3-dehydroquinate synthase	Amino acid biosynthesis	Aromatic amino-acid family	@Intracellular	1.44455	0	1.3805	4.10351e-10	1.41252		0.00676923	646	0.0328435	69	0.0198064
lp_2105	cps4D	UDP N-acetyl glucosamine 4-epimerase, NAD dependent	Purines, pyrimidines, nucleosides and nucleotides	Sugar-nucleotide biosynthesis and interconversions	@Intracellular	0.253481	0.123167	0.265275	0.335757	0.259378		0.0362044	63	0.00333333	1075	0.0197688
lp_0979	thrA1	aspartate kinase	Amino acid biosynthesis	Aspartate family	@Intracellular	1.17491	0.000423593	1.1587	0.0022068	1.16681		0.0130636	375	0.026472	103	0.0197678
lp_3688a	rpmH	ribosomal protein L34	Protein synthesis	Ribosomal proteins: synthesis	@Intracellular	0.168765	0.254486	0.167188	0.338793	0.167977		0.0355119	66	0.00338462	1051	0.0194482
lp_3421	lp_3421	extracellular protein, gamma-D-glutamate-meso-diaminopimelate muropeptidase (putative)	Cell envelope	Murein sacculus and peptidoglycan	@N-terminally anchored (with CS)	1.00642	0.693668	1.06175	0.238511	1.03408		0.0142287	342	0.0245974	118	0.0194131
lp_2029	hrcA	heat-inducible transcription repressor HrcA	Regulatory functions	Other	@Intracellular	0.924425	0.511271	0.98521	0.918627	0.954818		0.0139655	354	0.0248534	114	0.0194095
lp_2936	apbE2	thiamin biosynthesis lipoprotein ApbE	Biosynthesis of cofactors, prosthetic groups, and carriers	Thiamine	@Intracellular	0.911118	0.0645217	0.871199	0.00337338	0.891159		0.0219655	169	0.0165499	198	0.0192577
lp_2367	atpH	H(+)-transporting two-sector ATPase, delta subunit	Energy metabolism	ATP-proton motive force interconversion	@Intracellular	0.992507	0.842145	1.0565	0.265785	1.02451		0	1006	0.0380174	46	0.0190087
lp_1835	msrA2	protein-methionine-S-oxide reductase	Protein fate	Protein modification and repair	@Intracellular	0.500541	8.25475e-11	0.391524	0	0.446033		0.0329443	81	0.00494545	832	0.0189449
lp_RNA01						1.02043	0.525036	1.07283	0.205476	1.04663		0.0205411	201	0.0173211	189	0.0189311
lp_0007	gyrA	DNA gyrase, A subunit	DNA metabolism	DNA replication recombination, and repair	@Intracellular	1.02611	0.573451	1.03073	0.501473	1.02842		0.0220628	167	0.0157352	216	0.018899
lp_1060	rpsM	ribosomal protein S13	Protein synthesis	Ribosomal proteins: synthesis	@Intracellular	0.974606	0.952478	1.04764	0.383915	1.01112		0.0142287	343	0.0232612	124	0.0187449
lp_0188	scrR	oligosucrose operon repressor	Regulatory functions	LacI-family regulators	@Intracellular	0.847833	0.48554	0.880844	0.776375	0.864339		0.0124463	395	0.0247366	115	0.0185914
lp_2174	lp_2174	cell surface protein precursor, DUF916 family	Cell envelope	Cell surface proteins: other	@C-terminally anchored (with CS)	0.30682	0.0914104	0.299291	0.115344	0.303055		0.014976	322	0.0220687	133	0.0185223
lp_1793	lp_1793	adherence protein, fibrinogen-binding protein homolog	Cell envelope	Cell surface proteins: other	@Intracellular	0.904229	0.0387468	0.91679	0.0982339	0.910509		0.0195895	219	0.0173861	188	0.0184878
lp_1427	lp_1427	nucleoside 2-deoxyribosyltransferase	Purines, pyrimidines, nucleosides and nucleotides	Nucleotide and nucleoside interconversions	@Intracellular	1.10196	0.202729	1.09338	0.212854	1.09767		0.0220631	166	0.0147944	233	0.0184288
lp_1169	gdh	glutamate dehydrogenase, NADP-specific	Amino acid biosynthesis	Glutamate family	@Intracellular	1.94785	0	1.76838	0	1.85811		0.0215179	181	0.0151489	226	0.0183334
lp_2699	pyrD	dihydroorotate oxidase	Purines, pyrimidines, nucleosides and nucleotides	Pyrimidine ribonucleotide biosynthesis	@Intracellular	1.34743	0.000874264	0.965227	0.00216115	1.15633		0	1007	0.0364864	53	0.0182432
lp_1214	lp_1214	transposase, fragment (putative)	Other categories	Transposon related functions	@Intracellular	0.223253	0.0554178	0.236092	0.288051	0.229672		0.00930144	509	0.0271134	98	0.0182074
lp_3669	lp_3669	DegV family protein	Hypothetical proteins	Conserved: putative function	@Intracellular	1.42858	6.66095e-07	1.367	2.47152e-05	1.39779		0.0301119	99	0.00607032	685	0.0180911
lp_3642	lp_3642	ABC transporter, substrate binding protein, mannose related oligosaccharides	Transport and binding proteins	Carbohydrates, organic alcohols and acids	@Lipid anchored	0.718672	0.348188	0.66757	0.703631	0.693121		0.0116667	416	0.0244067	120	0.0180367
lp_1803	lp_1803	transport protein	Transport and binding proteins	Unknown substrate	@Multi-transmembrane	0.884111	0.382862	0.82044	0.0451701	0.852275		0.0150533	319	0.0208898	144	0.0179715
lp_3464	ubiB	ubiquinone biosynthesis protein, ABC1 family (putative)	Biosynthesis of cofactors, prosthetic groups, and carriers	Menaquinone and ubiquinone	@Multi-transmembrane	1.15164	0.0228183	1.10102	0.157766	1.12633		0	1008	0.0357238	56	0.0178619
lp_2352	lp_2352	ABC transporter, ATP binding binding protein, D-Methionine -like precursor	Transport and binding proteins	Amino acids, peptides and amines	@Intracellular	1.0238	0.635513	1.00854	0.79078	1.01617		0.0244203	144	0.0112283	333	0.0178243
lp_2697	pyrE	orotate phosphoribosyltransferase	Purines, pyrimidines, nucleosides and nucleotides	Pyrimidine ribonucleotide biosynthesis	@Intracellular	1.64712	7.17792e-05	0.834268	0.00209627	1.24069		0.0163339	279	0.0190322	165	0.0176831
lp_1946	lp_1946	unknown	Hypothetical proteins	Not conserved: other	@Multi-transmembrane	0.287432	0.223711	0.262875	0.170231	0.275154		0.0195402	220	0.0157346	217	0.0176374
lp_0941	lp_0941	phage integrase	Other categories	Phage and prophage related functions	@Intracellular	0.727983	1.00154	0.691321	0.804462	0.709652		0	1009	0.0352394	58	0.0176197
lp_0753	lp_0753	integral membrane protein	Hypothetical proteins	Conserved: membrane proteins	@Multi-transmembrane	1.10461	0.022845	1.09753	0.036507	1.10107		0.032855	82	0.001875	1240	0.017365
lp_1021	rpoB	DNA-directed RNA polymerase, beta subunit	Transcription	DNA-dependent RNA polymerase	@Intracellular	0.969516	0.944421	1.03693	0.46672	1.00323		0.00642857	684	0.0279633	93	0.017196
lp_tRNA40						0.90508	0.497572	0.886743	0.436489	0.895911		0.0184222	241	0.0159514	212	0.0171868
lp_1848	gidC	glucose inhibited division protein GidC	Cellular processes	Cell division	@Intracellular	1.21692	3.93618e-05	1.11435	0.0353271	1.16563		0.0289397	107	0.00525	779	0.0170948
lp_1872	lp_1872	unknown	Hypothetical proteins	Conserved: other	@Intracellular	1.08537	0.0802582	1.07146	0.157595	1.07842		0.0222302	163	0.0119053	310	0.0170678
lp_p3_18						0.857628	0.355016	0.839374	0.28939	0.848501		0.0158897	286	0.0181202	179	0.0170049
lp_1079	lp_1079	fatty acid-binding protein, DegV family (putative)	Hypothetical proteins	Conserved: putative function	@Intracellular	1.10051	0.021756	1.07478	0.105677	1.08764		0.0306476	98	0.0033	1078	0.0169738
lp_1290	lp_1290	purine/pyrimidine permease (putative)	Transport and binding proteins	Nucleosides, purines and pyrimidines	@Multi-transmembrane	0.529739	0.416368	0.437513	0.196527	0.483626		0.026023	130	0.00792163	516	0.0169723
lp_0829	lp_0829	nitroreductase family protein	Energy metabolism	Electron transport	@Intracellular	0.902573	0.373829	0.96731	0.951737	0.934942		0.0196023	218	0.0143264	241	0.0169644
lp_2133	kdtB	pantetheine-phosphate adenylyltransferase	Biosynthesis of cofactors, prosthetic groups, and carriers	Pantothenate and coenzyme A	@Intracellular	1.04054	0.408811	1.00064	0.985809	1.02059		0.0204802	204	0.0132672	272	0.0168737
lp_1919	mntA	cadmium-/manganese- transporting P-type ATPase	Transport and binding proteins	Cations	@Multi-transmembrane	0.424471	0.837948	0.409403	0.965828	0.416937		0	1010	0.0335323	65	0.0167662
lp_3577	lp_3577	integral membrane protein	Hypothetical proteins	Conserved: membrane proteins	@Multi-transmembrane	1.08549	0.06521	1.08226	0.120197	1.08387		0.0334745	79	0	1537	0.0167373
lp_1354	lp_1354	unknown	Hypothetical proteins	Conserved: other	@Intracellular	1.08201	0.127083	1.04734	0.403906	1.06467		0	1011	0.0333377	68	0.0166688
lp_0289	lp_0289	unknown	Hypothetical proteins	Not conserved: other	@Intracellular	0.579314	0.617177	0.562786	0.616235	0.57105		0.0169761	269	0.0161449	208	0.0165605
lp_0773	uvrA1	excinuclease ABC, subunit A	DNA metabolism	Degradation of DNA	@Intracellular	0.910071	0.061846	0.911348	0.110525	0.91071		0.0143296	339	0.0187172	172	0.0165234
lp_1475	fecE	iron chelatin ABC transporter, ATP-binding protein	Transport and binding proteins	Cations	@Intracellular	0.670334	0.656087	0.601455	0.142641	0.635895		0.00373333	811	0.0288479	88	0.0162906
lp_3252	lp_3252	acetyltransferase, GNAT family (putative)	Hypothetical proteins	Conserved: putative function	@Intracellular	1.09023	0.100915	1.02765	0.454492	1.05894		0.0230475	157	0.00948276	419	0.0162652
lp_3338	nha2	Na(+)/H(+) antiporter	Transport and binding proteins	Cations	@Multi-transmembrane	0.987356	0.651342	0.918147	0.450133	0.952751		0.0215785	178	0.0109355	343	0.016257
lp_1000	lp_1000	transcriptional attenuator, cell envelope-related, LytR family	Regulatory functions	LytR-family regulators	@N-terminally anchored (No CS)	1.07854	0.090263	1.00546	0.869258	1.042		0.0324411	85	0	1538	0.0162206
lp_2824	lp_2824	purine nucleoside transporter (putative)	Hypothetical proteins	Conserved: membrane proteins	@Multi-transmembrane	1.22853	9.93001e-06	1.16695	0.00265687	1.19774		0	1012	0.032294	72	0.016147
lp_0883	glnP1	glutamine ABC transporter, permease protein	Transport and binding proteins	Amino acids, peptides and amines	@Multi-transmembrane	1.12963	0.00586368	1.11913	0.00881142	1.12438		0.0321844	86	0	1539	0.0160922
lp_2240	lp_2240	amino acid transport protein	Transport and binding proteins	Amino acids, peptides and amines	@Multi-transmembrane	1.24815	8.12273e-06	1.27947	3.92817e-08	1.26381		0.012	412	0.0201337	149	0.0160669
lp_2842	lp_2842	transcription regulator, LysR family	Regulatory functions	LysR-family regulators	@Intracellular	0.803826	0.0275697	0.872307	0.338679	0.838067		0	1013	0.0320711	73	0.0160356
lp_0491	tkt1B	transketolase, pyrimidine-binding domain	Energy metabolism	Pentose phosphate pathway		1.00136	0.305979	0.918052	0.716044	0.959706		0.0320673	88	0	1540	0.0160336
lp_0791	tpiA	triosephosphate isomerase	Energy metabolism	Glycolysis	@Intracellular	0.978606	1.00064	1.04837	0.401142	1.01349		0.0215785	179	0.0103722	368	0.0159754
lp_3033	lp_3033	short-chain dehydrogenase/oxidoreductase	Energy metabolism	Aerobic	@Secretory(released) (with CS)	0.473288	0.426514	0.474106	0.757307	0.473697		0.02098	194	0.0108782	345	0.0159291
lp_3541	pts34B	PTS, EIIB	Transport and binding proteins	PTS systems	@Intracellular	0.297244	0.360541	0.27951	0.287746	0.288377		0	1014	0.03184	74	0.01592
lp_0728	groEL	GroEL chaperonin	Cellular processes	Chaperones	@Intracellular	0.995754	0.768676	1.06774	0.197544	1.03175		0.0247598	143	0.00698276	588	0.0158713
lp_3684	lp_3684	amidohydrolase family protein	Hypothetical proteins	Conserved: putative function	@Intracellular	0.620041	0.998107	0.57463	0.754783	0.597336		0.0153754	307	0.0161971	207	0.0157862
lp_3108	lp_3108	oxidoreductase	Hypothetical proteins	Conserved: putative function	@Intracellular	0.305352	0.859513	0.27758	0.421231	0.291466		0.0177818	259	0.0137107	265	0.0157463
lp_1462	murC	UDP-N-acetylmuramate--alanine ligase	Cell envelope	Murein sacculus and peptidoglycan	@Intracellular	1.13315	0.0169705	1.11106	0.0565089	1.12211		0.0206262	200	0.0108513	347	0.0157387
lp_0445	lp_0445	unknown	Hypothetical proteins	Conserved: other	@Intracellular	0.853634	0.0145419	0.845915	0.0120278	0.849774		0	1015	0.0314157	78	0.0157078
lp_0232	pts2A	mannitol PTS, EIIA	Transport and binding proteins	PTS systems	@Intracellular	0.924715	0.820856	0.905853	0.92736	0.915284		0.0261189	129	0.00529524	770	0.0157071
lp_1452	prtM1	peptidylprolyl isomerase	Protein fate	Protein folding and stabilization	@Lipid anchored	1.04974	0.278715	1.04035	0.358081	1.04504		0.0201943	206	0.0111416	339	0.0156679
lp_2676	lp_2676	transcription regulator, MerR family	Regulatory functions	MerR-family regulators	@Intracellular	0.592378	0.480657	0.540775	0.193301	0.566576		0.0312415	92	0	1541	0.0156207
lp_0690	lp_0690	integral membrane protein	Hypothetical proteins	Conserved: membrane proteins	@Multi-transmembrane	1.00903	0.772675	0.975894	0.760596	0.992464		0.0212808	186	0.00975517	396	0.015518
lp_1975	lp_1975	short-chain dehydrogenase/oxidoreductase	Energy metabolism	Aerobic	@N-terminally anchored (No CS)	0.563931	0.00179048	0.585385	0.0342037	0.574658		0.0309655	94	0	1542	0.0154828
lp_2396	lp_2396	extracellular protein, DUF 1093 family, membrane-bound (putative)	Cell envelope	Cell surface proteins: membrane bound	@N-terminally anchored (No CS)	0.756298	0.179628	0.80036	0.581967	0.778329		0.0235209	152	0.00736842	558	0.0154446
lp_0744	hpk3	histidine protein kinase; sensor protein	Regulatory functions	Two-component regulators	@Multi-transmembrane	1.04426	0.392287	1.02277	0.67238	1.03352		0.0308647	97	0	1543	0.0154323
lp_2052	rrf	ribosome recycling factor	Protein synthesis	Translation factors	@Intracellular	1.05277	0.253969	1.03833	0.380976	1.04555		0.0231356	156	0.00767172	540	0.0154036
lp_2484	lp_2484	transcription regulator, MarR family (putative)	Regulatory functions	MarR-family regulators	@Intracellular	0.270453	0.23569	0.261505	0.301477	0.265979		0.0155232	294	0.0151685	225	0.0153458
lp_3302	lp_3302	ABC transporter substrate binding protein	Transport and binding proteins	Unknown substrate	@Lipid anchored	0.921018	0.171404	0.882471	0.0393058	0.901744		0.0235031	155	0.00698235	594	0.0152427
lp_2055	rpsB	ribosomal protein S2	Protein synthesis	Ribosomal proteins: synthesis	@Intracellular	1.01373	0.607523	1.09329	0.0814583	1.05351		0.0126834	387	0.0177994	182	0.0152414
lp_0831	lp_0831	transport protein, C-terminal domain	Transport and binding proteins	Unknown substrate		0.879507	0.970127	0.774002	0.106233	0.826754		0.0267881	123	0.0035	998	0.015144
lp_0905	pts12BCA	beta-glucosides PTS, EIIBCA	Transport and binding proteins	PTS systems	@Multi-transmembrane	0.702569	0.851662	0.681885	0.823059	0.692227		0.0283785	113	0.00190476	1168	0.0151416
lp_0509	lp_0509	unknown	Hypothetical proteins	Not conserved: other	@Intracellular	0.962089	0.962783	0.962289	1.00153	0.962189		0.0212808	187	0.00896897	448	0.0151249
lp_3442	lp_3442	heavy metal binding protein (putative)	Hypothetical proteins	Conserved: other	@Intracellular	0.800226	0.969987	0.769071	0.903616	0.784648		0.0283591	114	0.001875	1241	0.0151171
lp_1783	pyrAA2	carbamoyl-phosphate synthase (glutamine-hydrolysing), small chain	Purines, pyrimidines, nucleosides and nucleotides	Pyrimidine ribonucleotide biosynthesis	@Intracellular	1.0481	0.483895	0.971746	0.914307	1.00992		0.00942857	503	0.0207777	145	0.0151031
lp_2001	lp_2001	integral membrane protein	Hypothetical proteins	Conserved: membrane proteins	@Multi-transmembrane	0.111789	0.714532	0.0969208	0.287834	0.104355		0.0145108	330	0.0156449	218	0.0150778
lp_0138	lp_0138	nucleoside 2-deoxyribosyltransferase (putative)	Hypothetical proteins	Conserved: putative function	@Intracellular	1.29606	4.93864e-09	1.28124	1.73179e-07	1.28865		0	1016	0.0301115	81	0.0150558
lp_2335	lp_2335	transcription regulator, ArsR family	Regulatory functions	ArsR-family regulators	@Intracellular	1.12823	0.0278443	1.03383	0.501173	1.08103		0	1017	0.0300928	82	0.0150464
lp_1075	lp_1075	ABC transporter, permease protein	Transport and binding proteins	Unknown substrate	@Multi-transmembrane	1.06481	0.23028	1.04668	0.362829	1.05575		0.0112351	432	0.0188153	171	0.0150252
lp_2053	pyrH	uridylate kinase	Purines, pyrimidines, nucleosides and nucleotides	Pyrimidine ribonucleotide biosynthesis	@Intracellular	1.0005	0.799344	1.01859	0.578054	1.00954		0.0300141	100	0	1544	0.0150071
lp_1930	lp_1930	oxidoreductase	Energy metabolism	Aerobic	@Intracellular	0.953564	0.42635	0.881112	0.822513	0.917338		0.0145534	329	0.0154452	223	0.0149993
lp_2470	lp_2470	prophage P2b protein 11, head-to-tail joining	Other categories	Phage and prophage related functions	@Intracellular	0.721662	0.811422	0.703993	0.802455	0.712828		0.0158897	287	0.0140445	251	0.0149671
lp_1568	pbp2x	transpeptidase (penicillin binding protein 2B)	Cell envelope	Murein sacculus and peptidoglycan	@N-terminally anchored (No CS)	1.05009	0.275405	1.03766	0.400896	1.04387		0.00728571	567	0.0225379	128	0.0149118
lp_3648	lp_3648	ABC transporter, ATP-binding and permease protein	Transport and binding proteins	Unknown substrate	@Multi-transmembrane	0.416612	0.500305	0.404655	0.442552	0.410633		0.023921	149	0.00582909	711	0.0148751
lp_0563	lp_0563	transcription regulator, GntR family	Regulatory functions	GntR-family regulators	@Intracellular	1.10461	0.0231556	1.01874	0.580416	1.06167		0.0122353	402	0.0175045	185	0.0148699
mtf_9						0.988308	0.971748	0.951461	0.693827	0.969884		0	1018	0.0296679	85	0.0148339
lp_2382	lp_2382	glutamine amidotransferase, CobQ-like domain	Hypothetical proteins	Conserved: putative function	@Intracellular	1.05896	0.186999	1.03864	0.369651	1.0488		0.0189655	229	0.0105639	357	0.0147647
lp_2453	lp_2453	prophage P2a protein 4	Other categories	Phage and prophage related functions	@Intracellular	1.15643	0.00058997	1.10202	0.0276132	1.12923		0.00822857	542	0.0211349	143	0.0146817
lp_0210	ack1	acetate kinase	Energy metabolism	Fermentation	@Intracellular	1.16951	0.000190985	1.09726	0.0613404	1.13339		0.0293411	103	0	1545	0.0146706
lp_3236	lp_3236	oxidoreductase (putative)	Hypothetical proteins	Conserved: other	@Intracellular	1.18027	0.00664773	1.1141	0.0756773	1.14719		0.0179642	252	0.0113508	329	0.0146575
lp_2851	lp_2851	short-chain dehydrogenase/oxidoreductase	Energy metabolism	Aerobic	@N-terminally anchored (No CS)	0.29841	0.00421437	0.281179	0.00447971	0.289794		0.0135147	364	0.0157912	215	0.0146529
lp_0992	lp_0992	transcription regulator, MerR family (putative)	Regulatory functions	MerR-family regulators	@Intracellular	0.777856	0.0163847	0.743045	0.00206262	0.760451		0.018726	236	0.0105383	358	0.0146322
lp_1662	lp_1662	acetyltransferase (putative)	Hypothetical proteins	Conserved: putative function	@Intracellular	0.376818	0.0240832	0.368491	0.0357363	0.372654		0.0182732	247	0.0109533	341	0.0146133
lp_2236	lp_2236	unknown	Hypothetical proteins	Conserved: other	@Intracellular	1.03701	0.523106	1.00168	1.00057	1.01935		0.0257155	133	0.003475	1015	0.0145953
lp_1781	rluD1	RNA pseudouridylate synthase	Protein synthesis	tRNA and rRNA base modification	@Intracellular	1.04275	0.402266	0.997967	0.954881	1.02036		0.0165211	273	0.0126646	288	0.0145928
lp_2449	lp_2449	prophage P2a protein 8	Other categories	Phage and prophage related functions	@Intracellular	1.15416	0.00256496	1.13067	0.013393	1.14242		0.0144124	334	0.0147552	234	0.0145838
lp_3087	rrp10	two-component response regulator	Regulatory functions	Two-component regulators	@Intracellular	0.928412	0.821967	0.921313	0.697472	0.924862		0.0170246	265	0.012106	307	0.0145653
lp_1605	recN	DNA repair protein RecN	DNA metabolism	DNA replication recombination, and repair	@Intracellular	1.01962	0.744786	1.00505	0.876457	1.01234		0.00975	484	0.0193586	162	0.0145543
lp_3224	lp_3224	ABC transporter, permease protein	Transport and binding proteins	Unknown substrate	@Multi-transmembrane	0.804597	0.0121976	0.818565	0.03423	0.811581		0.00923077	512	0.019836	156	0.0145334
lp_1887	lp_1887	riboflavin transporter (putative)	Transport and binding proteins	Other	@Multi-transmembrane	1.11168	0.0211946	1.07351	0.182584	1.0926		0.0249672	140	0.00406349	918	0.0145154
lp_1043	rpmC	ribosomal protein L29	Protein synthesis	Ribosomal proteins: synthesis	@Intracellular	0.970642	0.911549	1.05602	0.415527	1.01333		0.014026	353	0.0149441	230	0.014485
lp_0120	lp_0120	amino acid transport protein	Transport and binding proteins	Amino acids, peptides and amines	@Multi-transmembrane	1.12946	0.00495938	1.07222	0.16648	1.10084		0.0190832	223	0.00981887	389	0.014451
lp_1107	citD	citrate lyase, acyl carrier protein	Energy metabolism	TCA cycle	@Intracellular	1.26835	0.00577028	1.13842	0.0982733	1.20338		0.0267677	124	0.00189474	1179	0.0143312
lp_1050	rpsH	ribosomal protein S8	Protein synthesis	Ribosomal proteins: synthesis	@Intracellular	0.9767	0.943915	1.05784	0.394918	1.01727		0.0223491	160	0.00622222	666	0.0142857
lp_3385	lp_3385	prophage P3 protein 5	Other categories	Phage and prophage related functions	@Intracellular	0.562185	0.0590798	0.553483	0.0855317	0.557834		0.0284387	112	0	1546	0.0142193
lp_2503	lp_2503	sugar transport protein	Transport and binding proteins	Carbohydrates, organic alcohols and acids	@Multi-transmembrane	1.27443	5.36017e-06	1.34098	2.01704e-11	1.3077		0	1019	0.028408	89	0.014204
lp_2897	lp_2897	transport protein, C-terminal fdomain	Transport and binding proteins	Unknown substrate		0.874991	0.134818	0.856235	0.0889846	0.865613		0.0283526	115	0	1547	0.0141763
lp_3119	lp_3119	transcription regulator, TetR family	Regulatory functions	TetR/AcrR-family regulators	@Intracellular	0.600924	5.84874e-05	0.689302	0.0108854	0.645113		0.0143928	336	0.0139578	257	0.0141753
lp_0009	rpsF	ribosomal protein S6	Protein synthesis	Ribosomal proteins: synthesis	@Intracellular	1.00661	0.680363	1.07085	0.182608	1.03873		0.00614902	700	0.0221128	132	0.0141309
lp_0224	lp_0224	integral membrane protein	Hypothetical proteins	Conserved: other	@Multi-transmembrane	0.749639	0.0993756	0.7951	0.287696	0.772369		0.0220755	165	0.006	688	0.0140377
lp_2060	plsC	1-acylglycerol-3-phosphate O-acyltransferase	Fatty acid and phospholipid metabolism	Glycerolipid metabolism	@Intracellular	1.05792	0.31681	0.99764	0.988385	1.02778		0.00625	693	0.0218156	136	0.0140328
lp_3348	lp_3348	unknown	Hypothetical proteins	Conserved: other	@Intracellular	1.12993	0.0688643	1.12098	0.0870056	1.12545		0.0278343	118	0	1548	0.0139172
lp_0149	lp_0149	ABC transporter, ATP-binding protein, Cobalt (or cobalamine)	Transport and binding proteins	Unknown substrate	@Intracellular	1.14152	0.00194032	1.08241	0.0904983	1.11196		0	1020	0.0277713	95	0.0138856
lp_3513	pts30BCA	beta-glucosides PTS, EIIBCA	Transport and binding proteins	PTS systems	@Multi-transmembrane	0.526416	0.781185	0.514906	0.844434	0.520661		0.0212473	189	0.0064026	642	0.013825
lp_0666	lp_0666	prophage P1 protein 43	Other categories	Phage and prophage related functions	@Intracellular	0.903275	0.167264	0.832476	0.594627	0.867875		0.0142287	344	0.0132216	274	0.0137252
lp_0405	plnK	bacteriocin precursor peptide PlnK (putative)	Cellular processes	Toxin production and resistance (plantaricin)	@Secreted via minor pathways (bacteriocin) (no CS)	1.28179	0.000433372	1.06593	0.0806743	1.17386		0.0186347	237	0.00876479	458	0.0136997
lp_3292	lp_3292	unknown	Hypothetical proteins	Not conserved: other	@Multi-transmembrane	1.28128	0.00269526	1.21929	0.0173796	1.25029		0.00705882	591	0.0201417	148	0.0136003
lp_1083	tkt2	transketolase	Energy metabolism	Pentose phosphate pathway	@Intracellular	1.36854	2.87763e-09	1.36878	1.60774e-07	1.36866		0	1021	0.0271793	96	0.0135896
lp_1139	xpt	xanthine phosphoribosyltransferase	Purines, pyrimidines, nucleosides and nucleotides	Salvage of nucleosides and nucleotides	@Intracellular	1.09557	0.0367938	1.03263	0.457683	1.0641		0.00373333	812	0.0233476	123	0.0135405
lp_3520	pts32A	glucose PTS, EIIA	Transport and binding proteins	PTS systems	@Intracellular	1.22163	0.00240055	1.17578	0.0149351	1.19871		0.0219067	173	0.00514286	803	0.0135248
lp_3559	lp_3559	transcription regulator, RpiR family	Regulatory functions	RpiR-family regulators	@Intracellular	1.07926	0.1687	1.0198	0.528005	1.04953		0.0205411	202	0.00644235	638	0.0134917
lp_1838	lp_1838	transcription regulator, LysR family	Regulatory functions	LysR-family regulators	@Intracellular	0.977048	0.982432	1.00495	0.680825	0.990997		0	1022	0.026936	99	0.013468
lp_2261	lp_2261	extracellular protein (putative)	Cell envelope	Conserved: other	@N-terminally anchored (No CS)	1.10917	0.0217998	1.0597	0.232196	1.08444		0.0179642	253	0.00896897	449	0.0134666
lp_2384	pmi	mannose-6-phosphate isomerase	Energy metabolism	Sugars	@Intracellular	1.15031	0.00166815	1.07809	0.108495	1.1142		0.0235209	153	0.00338462	1052	0.0134527
lp_1470	csd1	cysteine desulfurase	Biosynthesis of cofactors, prosthetic groups, and carriers	unspecified	@Intracellular	1.15741	0.0503798	1.133	0.140077	1.1452		0.0197419	216	0.00701014	586	0.013376
lp_3104	fhuC	iron chelatin ABC transporter, ATP-binding protein	Transport and binding proteins	Cations	@Intracellular	1.30319	4.21552e-06	1.45176	3.51398e-07	1.37747		0.0161379	283	0.0104699	363	0.0133039
lp_3077	lp_3077	extracellular protein (putative)	Cell envelope	Cell surface proteins: other	@N-terminally anchored (No CS)	0.976296	0.366028	1.00242	0.232341	0.989357		0.0107731	443	0.0157987	213	0.0132859
lp_3639	yesM	histidine protein kinase; sensor protein	Regulatory functions	Two-component regulators	@Multi-transmembrane	0.840072	0.874926	0.786574	0.496335	0.813323		0.0150533	320	0.0114975	323	0.0132754
lp_1195	lp_1195	transposase, fragment (putative)	Other categories	Transposon related functions	@Intracellular	0.408335	0.104956	0.417122	0.295613	0.412729		0.00642857	685	0.0198587	155	0.0131436
lp_1430	lp_1430	glycosyltransferase	Cell envelope	Surface polysaccharides, lipopolysaccharides and antigens	@N-terminally anchored (No CS)	0.882248	0.375544	0.869404	0.358086	0.875826		0.0171182	264	0.0091366	442	0.0131274
lp_0565	nadC1	nicotinate phosphoribosyltransferase	Biosynthesis of cofactors, prosthetic groups, and carriers	Nicotinate and nicotinamide metabolism	@Intracellular	1.12777	0.00430079	1.09205	0.0681004	1.10991		0.0201103	210	0.0061343	676	0.0131223
lp_1494	moeA	molybdopterin biosynthesis protein MoeA	Biosynthesis of cofactors, prosthetic groups, and carriers	Molybdopterin	@Intracellular	0.390117	0.872858	0.365263	0.762895	0.37769		0.0262163	128	0	1549	0.0131081
lp_0416	plnB	histidine protein kinase PlnB; sensor protein	Regulatory functions	Two-component regulators	@Multi-transmembrane	1.4376	0.00635162	0.783905	0.974628	1.11075		0.0126903	384	0.0135123	267	0.0131013
lp_2966	lp_2966	ABC transporter, ATP-binding and permease protein	Transport and binding proteins	Multidrug resistance	@Multi-transmembrane	1.0469	0.249116	1.03907	0.268323	1.04299		0.0179642	254	0.00822718	492	0.0130957
lp_0792	enoA1	enolase (phosphopyruvate hydratase)	Energy metabolism	Glycolysis	@Intracellular	0.985147	0.913294	1.05518	0.28626	1.02016		0.0185844	238	0.00759278	543	0.0130886
lp_0651	lp_0651	prophage P1 protein 28	Other categories	Phage and prophage related functions	@N-terminally anchored (No CS)	0.19558	0.044988	0.210128	0.0182143	0.202854		0.0179379	256	0.00816697	497	0.0130525
lp_2068	lp_2068	unknown	Hypothetical proteins	Conserved: other	@Intracellular	0.877045	0.0212365	0.874558	0.0219185	0.875802		0	1023	0.0259731	104	0.0129865
lp_2432	lp_2432	prophage P2a protein 25	Other categories	Phage and prophage related functions	@Intracellular	0.641383	0.978918	0.620031	0.723414	0.630707		0.007	603	0.0189147	167	0.0129574
lp_0926	lp_0926	integral membrane protein	Hypothetical proteins	Conserved: membrane proteins	@Multi-transmembrane	0.877619	0.117136	0.948094	0.542652	0.912857		0.025873	132	0	1550	0.0129365
lp_3608	lp_3608	myo-inositol 2-dehydrogenase -like (promiscuous)	Energy metabolism	Sugars	@Intracellular	0.701835	0.350364	0.747919	0.0449123	0.724877		0.0240124	148	0.00183333	1353	0.0129229
lp_2134	lp_2134	N6-adenine-specific methylase (putative)	Hypothetical proteins	Conserved: putative function	@Intracellular	1.03301	0.524249	0.994243	0.922069	1.01363		0.0212347	193	0.0045873	889	0.012911
lp_0114	thiD	phosphomethylpyrimidine kinase & hydroxymethylpyrimidine kinase	Biosynthesis of cofactors, prosthetic groups, and carriers	Thiamine	@Intracellular	0.655138	0.00628953	0.619572	0.00246456	0.637355		0	1024	0.0257301	106	0.0128651
lp_0304	lp_0304	extracellular transglycosylase (putative)	Cell envelope	Cell surface proteins: peptidoglycan-bound	@Secretory(released) (with CS)	0.911042	0.254445	0.916044	0.294074	0.913543		0.0256989	134	0	1551	0.0128494
lp_3659	rbsD	D-ribose mutarotase	Energy metabolism	Sugars	@Intracellular	0.599309	0.81315	0.57634	0.765807	0.587824		0	1025	0.02551	109	0.012755
lp_2807	tyrS	tyrosine--tRNA ligase	Protein synthesis	tRNA aminoacylation	@Intracellular	1.13628	0.0145376	1.09325	0.104503	1.11476		0.0035	931	0.0219832	134	0.0127416
lp_0543	lp_0543	RNA-binding protein	Hypothetical proteins	Conserved: putative function	@Intracellular	1.24478	2.45879e-07	1.2283	1.57502e-06	1.23654		0.015175	312	0.0102706	376	0.0127228
lp_0678	lp_0678	prophage P1 protein 55	Other categories	Phage and prophage related functions	@Intracellular	0.952504	0.324205	0.934527	0.413324	0.943516		0	1026	0.0254278	111	0.0127139
lp_2498	tagE4	poly(glycerol-phosphate) alpha-glucosyltransferase	Cell envelope	Teichoic acid biosynthesis	@Intracellular	0.543634	0.855567	0.538776	0.981278	0.541205		0.022118	164	0.00316667	1114	0.0126423
lp_p3_22						0.818939	0.00292583	0.844906	0.0171307	0.831923		0.00377778	756	0.0213895	142	0.0125836
lp_2456	lp_2456	prophage P2a protein 1	Other categories	Phage and prophage related functions	@Intracellular	0.330123	0.0954258	0.337303	0.245076	0.333713		0.0107647	444	0.0144009	239	0.0125828
lp_1317	lp_1317	polysaccharide transport protein (putative)	Hypothetical proteins	Conserved: membrane proteins	@Multi-transmembrane	1.11794	0.0512002	1.13558	0.019413	1.12676		0.0219067	174	0.00324812	1097	0.0125774
lp_1106	citC	[citrate (pro-3S)-lyase] ligase	Energy metabolism	TCA cycle	@Intracellular	1.27842	0.00843418	1.17088	0.0793004	1.22465		0.0141176	351	0.0110087	340	0.0125632
lp_2394	lp_2394	ABC transporter, ATP-binding and permease protein	Transport and binding proteins	Unknown substrate	@Multi-transmembrane	0.803705	0.00434434	0.766724	0.000452029	0.785215		0.0154165	304	0.0095837	406	0.0125001
lp_1702	lp_1702	integral membrane protein	Hypothetical proteins	Conserved: membrane proteins	@Multi-transmembrane	1.06829	0.251677	1.01391	0.812946	1.0411		0.0249754	139	0	1552	0.0124877
lp_1929	lp_1929	unknown	Hypothetical proteins	Conserved: other	@Intracellular	0.821153	0.0569388	0.791271	0.027704	0.806212		0.0219655	170	0.00294545	1133	0.0124555
lp_3058	lp_3058	copper-binding protein (putative)	Transport and binding proteins	Cations		0.463945	2.07052e-06	0.369648	2.68365e-12	0.416797		0.0248525	142	0	1553	0.0124262
lp_1696	cfa1	cyclopropane-fatty-acyl-phospholipid synthase	Fatty acid and phospholipid metabolism	General	@Intracellular	1.27073	4.82607e-06	1.23748	0.000192974	1.2541		0	1027	0.0247173	116	0.0123586
lp_3485	melA	alpha-galactosidase	Central intermediary metabolism	Biosynthesis and degradation of polysaccharides	@Intracellular	0.562415	0.192587	0.555828	0.24203	0.559121		0	1028	0.0247125	117	0.0123562
lp_3105	fhuB	iron chelatin ABC transporter, permease protein	Transport and binding proteins	Cations	@Multi-transmembrane	1.23888	2.46712e-05	1.34415	3.32559e-05	1.29151		0.0183179	242	0.00634169	649	0.0123298
lp_3580	lamA	two-component response regulator; accesory gene regulator protein A	Regulatory functions	Two-component regulators	@Intracellular	1.02642	0.38283	1.07681	0.131688	1.05161		0	1029	0.0245424	119	0.0122712
lp_2652	lp_2652	nucleotide-binding protein, universal stress protein UspA family	cellular processes	adaptation and atypical conditions: other	@Intracellular	1.11426	0.0189701	1.08247	0.106202	1.09837		0.0150533	321	0.00948276	420	0.012268
lp_0643	lp_0643	prophage P1 protein 20	Other categories	Phage and prophage related functions	@Intracellular	0.319551	0.0312332	0.32173	0.0754615	0.32064		0.0243602	145	0	1554	0.0121801
lp_2907	lp_2907	acetyltransferase, GNAT family (putative)	Hypothetical proteins	Conserved: putative function	@Intracellular	1.07678	0.222669	1.03489	0.554626	1.05584		0.0197302	217	0.00461538	882	0.0121728
lp_2981	livE	branched-chain amino acid ABC transporter, ATP-binding protein	Transport and binding proteins	Amino acids, peptides and amines	@Intracellular	1.19081	0.0438256	1.24899	0.0309576	1.2199		0.016879	271	0.00746021	551	0.0121696
lp_1385	lp_1385	sodium/sulfate symport protein (putative)	Transport and binding proteins	Cations	@Multi-transmembrane	0.372533	0.0276821	0.395878	0.12107	0.384205		0.0242808	147	0	1555	0.0121404
lp_1726	lp_1726	unknown	Hypothetical proteins	Conserved: other	@Intracellular /TMH start AFTER 60	0.979487	0.91426	0.958089	0.660712	0.968788		0.0222975	161	0.00189474	1180	0.0120961
lp_1524	ica1	glycosyltransferase	Cell envelope	Surface polysaccharides, lipopolysaccharides and antigens	@Multi-transmembrane	0.636318	0.000968139	0.658054	0.00467246	0.647186		0.0179379	257	0.00625419	662	0.0120961
lp_1319	rsuA	pseudouridylate synthase A	Protein synthesis	tRNA and rRNA base modification	@Intracellular	1.11706	0.0445609	1.16125	0.00204926	1.13916		0.0158897	288	0.00822718	493	0.0120584
lp_3389	lp_3389	prophage P3 protein 2, CI-like repressor	Other categories	Phage and prophage related functions	@Intracellular	1.02409	0.664138	0.985207	0.891896	1.00465		0.0163339	280	0.00770825	535	0.0120211
lp_0882	glnM	glutamine ABC transporter, permease protein	Transport and binding proteins	Amino acids, peptides and amines	@Multi-transmembrane	1.14195	0.00371175	1.14412	0.00354653	1.14304		0.0142287	345	0.00977816	395	0.0120034
lp_1564	lp_1564	integral membrane protein	Hypothetical proteins	Conserved: membrane proteins	@Multi-transmembrane	0.968574	0.406123	0.883028	0.962108	0.925801		0.00975	485	0.0141404	245	0.0119452
lp_1245	hicD2	L-2-hydroxyisocaproate dehydrogenase	Energy metabolism	Amino acids and amines	@Intracellular	1.2002	7.12825e-05	1.09303	0.0984192	1.14661		0.00373333	813	0.0201255	150	0.0119294
lp_0904	bglG2	transcription antiterminator, BglB family	Regulatory functions	BglB-family regulators	@Intracellular	0.490781	0.268453	0.470931	0.23454	0.480856		0.021962	171	0.00184615	1323	0.0119041
lp_2827	napA3	Na(+)/H(+) antiporter	Transport and binding proteins	Cations	@Multi-transmembrane	0.607486	5.02325e-11	0.603714	2.90156e-11	0.6056		0.0190832	224	0.00471429	871	0.0118987
lp_2234	lp_2234	integral membrane protein	Hypothetical proteins	Conserved: membrane proteins	@Multi-transmembrane	1.10395	0.0293952	1.08087	0.15313	1.09241		0.0158433	292	0.00792163	517	0.0118824
lp_1882	rpsA	ribosomal protein S1	Protein synthesis	Ribosomal proteins: synthesis	@Intracellular	1.00956	0.715833	1.07141	0.199961	1.04049		0.023674	151	0	1556	0.011837
lp_2612	lp_2612	isochorismatase family protein (putative)	Hypothetical proteins	Conserved: putative function	@Intracellular	1.32725	1.15738e-05	1.15831	0.00254884	1.24278		0	1030	0.0235972	122	0.0117986
lp_0951	lp_0951	transcription regulator, LysR family	Regulatory functions	LysR-family regulators	@Intracellular	0.581387	0.809794	0.525214	0.442562	0.553301		0.00710526	588	0.0164557	201	0.0117805
lp_3190	hpk11	histidine protein kinase; sensor protein	Regulatory functions	Two-component regulators	@Multi-transmembrane	0.944952	0.575855	0.942748	0.576003	0.94385		0.00914286	516	0.014396	240	0.0117694
lp_0158	lp_0158	unknown	Hypothetical proteins	Conserved: other	@Intracellular	1.17549	0.000433616	1.15974	0.00222805	1.16761		0.0235209	154	0	1557	0.0117604
lp_0174	malA1	maltase & sucrase	Central intermediary metabolism	Biosynthesis and degradation of polysaccharides	@Intracellular	1.10705	0.223818	1.13974	0.125433	1.1234		0.0148769	326	0.00821579	496	0.0115464
lp_0089	lp_0089	unknown	Hypothetical proteins	Conserved: other	@Intracellular	0.87361	0.769676	0.848393	0.582569	0.861001		0.00688235	628	0.0161972	206	0.0115398
lp_1467	feoA	ferrous iron transport protein A	Transport and binding proteins	Cations	@Intracellular	0.710629	0.447678	0.669388	0.761771	0.690009		0.0135603	360	0.00950825	413	0.0115343
lp_0457	lp_0457	topoisomerase/primase family protein	DNA metabolism	DNA replication, recombination and repair	@Intracellular	1.12038	0.0111085	1.11042	0.0344029	1.1154		0.00378947	741	0.0191413	163	0.0114654
lp_2183	lp_2183	ADP-ribose pyrophosphatase	Purines, pyrimidines, nucleosides and nucleotides	Salvage of nucleosides and nucleotides	@Intracellular	0.90455	0.0490118	0.902329	0.0544084	0.903439		0.0226834	159	0	1558	0.0113417
lp_1165	lp_1165	cell surface hydrolase, DUF915 family (putative)	Cell envelope	Cell surface proteins: other	@N-terminally anchored (No CS)	0.959834	0.862893	0.968347	0.975379	0.96409		0.0143296	340	0.00834943	481	0.0113395
lp_0137	lp_0137	aldo/keto reductase family protein	Hypothetical proteins	Conserved: putative function	@Intracellular	1.03109	0.719086	1.01062	0.848679	1.02085		0.0132174	371	0.00945882	423	0.0113381
lp_3130	lp_3130	unknown	Hypothetical proteins	Not conserved: other	@N-terminally anchored (No CS)	0.807035	0.921305	0.732384	0.445925	0.769709		0.0191674	221	0.0035	999	0.0113337
lp_2119	tuf	elongation factor Tu	Protein synthesis	Translation factors	@Intracellular	0.997928	0.75354	1.07686	0.133816	1.03739		0	1031	0.0226356	127	0.0113178
lp_1415	lp_1415	unknown	Hypothetical proteins	Conserved: other	@Intracellular	1.12295	0.0106818	1.09532	0.0593995	1.10914		0.0146554	328	0.00794483	509	0.0113001
lp_1692	lp_1692	integral membrane protein	Hypothetical proteins	Conserved: membrane proteins	@Multi-transmembrane	0.685889	0.204087	0.666146	0.168207	0.676018		0.0170246	266	0.00551128	739	0.011268
lp_1036	rplB	ribosomal protein L2	Protein synthesis	Ribosomal proteins: synthesis	@Intracellular	0.960531	0.79767	1.05273	0.448415	1.00663		0.0171439	263	0.00526697	775	0.0112054
lp_0930	asp2	alkaline shock protein	Cellular processes	Adaptations and atypical conditions (Other)	@Intracellular	0.893406	0.174619	0.956377	0.554652	0.924891		0.0144327	331	0.00794483	510	0.0111887
lp_p3_23						0.822607	0.0106694	0.852064	0.0496882	0.837336		0.0201103	211	0.00226667	1148	0.0111885
lp_0148	lp_0148	ABC transporter, permease protein, Cobalt (or cobalamine)	Transport and binding proteins	Unknown substrate	@Multi-transmembrane	1.1498	0.00172112	1.09643	0.0836721	1.12312		0	1032	0.0223029	129	0.0111515
lp_1466	feoB	ferrous iron transport protein B	Transport and binding proteins	Cations	@Multi-transmembrane	0.70949	0.463032	0.656737	0.862218	0.683114		0.0142452	341	0.00780296	526	0.0110241
lp_1341	lp_1341	transcription regulator, MerR family	Regulatory functions	MerR-family regulators	@Intracellular	0.917445	0.945984	0.953183	0.735016	0.935314		0.0108366	439	0.0112084	335	0.0110225
lp_2736	cah	carbonate dehydratase	Central intermediary metabolism	General	@Intracellular	1.01361	0.801887	0.981556	0.835867	0.997583		0.00705882	592	0.014921	231	0.0109899
lp_2365	atpG	H(+)-transporting two-sector ATPase, gamma subunit	Energy metabolism	ATP-proton motive force interconversion	@Intracellular	0.982248	0.97236	1.04131	0.4255	1.01178		0.020371	205	0.0016	1452	0.0109855
lp_1176	glf1	UDP-galactopyranose mutase	Purines, pyrimidines, nucleosides and nucleotides	Sugar-nucleotide biosynthesis and interconversions	@Intracellular	1.06663	0.177586	1.07598	0.117243	1.0713		0.00642222	686	0.0154926	221	0.0109574
lp_0459	lp_0459	unknown	Hypothetical proteins	Conserved: other	@Intracellular	1.11039	0.0168759	1.05624	0.246804	1.08332		0.0219067	175	0	1559	0.0109533
lp_1677	fabZ2	(3R)-hydroxymyristoyl-[acyl carrier protein] dehydratase	Fatty acid and phospholipid metabolism	Fatty acid biosynthesis	@Intracellular	0.892999	0.0298782	0.989056	0.388273	0.941028		0.0180992	250	0.00370707	940	0.0109031
lp_1257	lp_1257	unknown	Hypothetical proteins	Conserved: other	@Intracellular	1.05247	0.413668	1.03646	0.585309	1.04447		0	1033	0.0218037	137	0.0109018
lp_0057	lp_0057	transcription regulator, LysR family	Regulatory functions	LysR-family regulators	@Intracellular	0.92734	0.692944	0.899802	0.517065	0.913571		0.0199435	214	0.00184615	1324	0.0108948
lp_3023	umuC	nucleotidyltransferase/DNA polymerase	DNA metabolism	DNA replication recombination, and repair	@Intracellular	0.71162	0.716488	0.705757	0.754062	0.708689		0.0183179	243	0.00346667	1016	0.0108923
lp_1682	lp_1682	phosphopantetheinyltransferase	Fatty acid and phospholipid metabolism	Fatty acid biosynthesis	@Intracellular	0.887439	0.0346022	0.972104	0.376571	0.929771		0.0182533	249	0.00352941	986	0.0108914
lp_2395	lp_2395	ABC transporter, ATP-binding and permease protein	Transport and binding proteins	Unknown substrate	@Multi-transmembrane	0.797385	0.0063393	0.772015	0.00146534	0.7847		0.0114734	423	0.0102305	377	0.010852
lp_3661	rbsR	transcription regulator, LacI family, ribose	Regulatory functions	LacI-family regulators	@Intracellular	1.14826	0.0217195	1.14037	0.0317607	1.14432		0.0216046	177	0	1560	0.0108023
lp_1207	cps2K	polysaccharide biosynthesis protein (putative)	Cell envelope	Surface polysaccharides, lipopolysaccharides and antigens	@Intracellular	1.13284	0.0470668	1.09135	0.211696	1.11209		0.0215785	180	0	1561	0.0107893
lp_p3_15						0.749389	0.0952198	0.759279	0.116598	0.754334		0.0155232	295	0.006	689	0.0107616
lp_2199	mraY	phospho-N-acetylmuramoyl-pentapeptide-transferase	Cell envelope	Murein sacculus and peptidoglycan	@Multi-transmembrane	1.06623	0.127578	1.05097	0.282539	1.0586		0.0214522	183	0	1562	0.0107261
lp_1063	rplQ	ribosomal protein L17	Protein synthesis	Ribosomal proteins: synthesis	@Intracellular	1.07193	0.129106	1.11106	0.0363077	1.0915		0.0212808	188	0	1563	0.0106404
lp_0218	lp_0218	ABC transporter, ATP-binding protein	Transport and binding proteins	Unknown substrate	@Intracellular	0.620004	5.42579e-06	0.58313	1.0038e-07	0.601567		0.0189403	232	0.00233333	1146	0.0106368
lp_1657	trpA	tryptophan synthase, beta chain	Amino acid biosynthesis	Aromatic amino-acid family	@Intracellular	0.511269	0.0351812	0.492473	0.0304886	0.501871		0.0212473	190	0	1564	0.0106237
lp_2858	lp_2858	ABC transporter, ATP-binding protein, N-terminal domain	Transport and binding proteins	Unknown substrate		0.749437	0.709769	0.659365	0.71183	0.704401		0.0212473	191	0	1565	0.0106237
lp_0388	lp_0388	unknown	Hypothetical proteins	Conserved: other	@Intracellular	1.09099	0.043033	1.04468	0.150672	1.06783		0.0212473	192	0	1566	0.0106237
lp_1716	lp_1716	potassium transport protein	Transport and binding proteins	Cations	@Multi-transmembrane	1.01012	0.915595	1.06267	0.228194	1.03639		0.016	284	0.00520909	787	0.0106045
lp_2748	lp_2748	unknown	Hypothetical proteins	Not conserved: other	@Intracellular	0.652486	0.355163	0.603256	0.753326	0.627871		0.0102989	460	0.0107589	353	0.0105289
lp_3682	trmE	GTPase and tRNA-U34 5-formylation enzyme	Protein synthesis	tRNA and rRNA base modification	@Intracellular	0.994667	1.00132	1.02638	0.595997	1.01052		0.0176364	260	0.00338462	1053	0.0105105
lp_2758	thrC	threonine synthase	Amino acid biosynthesis	Serine family	@Intracellular	1.19136	0.000241324	1.11921	0.0203229	1.15529		0.02098	195	0	1567	0.01049
lp_0099	lp_0099	unknown	Hypothetical proteins	Not conserved: other	@Intracellular	1.24869	0.00100974	1.19497	0.018151	1.22183		0.0209642	196	0	1568	0.0104821
lp_1078	rpsI	ribosomal protein S9	Protein synthesis	Ribosomal proteins: synthesis	@Intracellular	1.00783	0.663497	1.06698	0.173785	1.03741		0.0208351	197	0	1569	0.0104176
lp_2231a	lp_2231a	unknown	Hypothetical proteins	Not conserved: other	@Intracellular	1.01916	0.804373	0.988693	0.83709	1.00393		0.0208124	198	0	1570	0.0104062
lp_2116	clpX	ATP-dependent Clp protease, ATP-binding subunit ClpX	Cellular processes	Adaptations and atypical conditions (Clp system)	@Intracellular	1.03031	0.511281	1.02969	0.494429	1.03		0.0129925	378	0.00780386	525	0.0103982
lp_0712	phnE1	phosphonates ABC transporter, permease protein	Transport and binding proteins	Anions	@Multi-transmembrane	0.182483	0.424018	0.17046	0.37315	0.176471		0.0189655	230	0.0018	1407	0.0103828
lp_2509	lp_2509	transport protein	Transport and binding proteins	Drug/metabolite (DMT superfamily)	@Multi-transmembrane	0.939846	0.988614	0.934517	0.975042	0.937182		0.0179642	255	0.0027972	1139	0.0103807
lp_0538	pth	peptidyl-tRNA hydrolase	Protein synthesis	tRNA and rRNA base modification	@Intracellular	0.913465	0.0453022	0.932297	0.215166	0.922881		0.0124444	397	0.00830357	484	0.010374
lp_2793	lp_2793	unknown	Hypothetical proteins	Not conserved: other	@Intracellular /TMH start AFTER 60	1.06959	0.181331	1.02874	0.54662	1.04917		0.0207066	199	0	1571	0.0103533
lp_3656	srlR2	sorbitol operon transcription antiterminator, BglG family	Regulatory functions	Other	@Intracellular	0.351992	0.500726	0.349774	0.686012	0.350883		0.0156274	293	0.005	826	0.0103137
lp_3057	lp_3057	copper-binding protein (putative)	Transport and binding proteins	Cations		0.405843	2.40419e-07	0.314268	5.2932e-14	0.360056		0.0205411	203	0	1572	0.0102706
lp_2111	glnPH2	glutamine ABC transporter, substrate binding and permease protein	Transport and binding proteins	Amino acids, peptides and amines	@Multi-transmembrane	1.05715	0.229644	1.04524	0.264838	1.0512		0.0110035	435	0.0094844	416	0.010244
lp_3229	pts27BCA	beta-glucosides PTS, EIIBCA	Transport and binding proteins	PTS systems	@Multi-transmembrane	0.251977	0.19531	0.233153	0.213753	0.242565		0.01375	356	0.00670833	612	0.0102292
lp_3548	pts35A	galacitol PTS, EIIA	Transport and binding proteins	PTS systems	@Intracellular	0.354113	0.579832	0.3633	0.852435	0.358706		0.0125333	392	0.00788462	522	0.010209
lp_0482	lp_0482	transcription regulator	Regulatory functions	Other	@Intracellular	1.16091	0.000871308	1.11043	0.0244388	1.13567		0.00988235	475	0.0105018	360	0.0101921
lp_1689	lp_1689	transport protein	Transport and binding proteins	Unknown substrate	@Multi-transmembrane	0.319976	0.00235516	0.30096	0.000713727	0.310468		0.00733333	564	0.0130491	278	0.0101912
lp_0918	lp_0918	unknown	Hypothetical proteins	Conserved: other	@Intracellular	0.93838	0.453269	0.942852	0.562527	0.940616		0.0126903	385	0.00768768	536	0.010189
lp_3679	lp_3679	extracellular protein	Cell envelope	Cell surface proteins: other	@Secretory(released) (with CS)	1.28949	0.0041283	1.25114	0.0107482	1.27032		0	1034	0.0203209	147	0.0101604
lp_2323	tpx	thiol peroxidase	Cellular processes	Adaptations and atypical conditions (Other)	@Intracellular	1.14283	0.00349355	1.02048	0.607988	1.08166		0.0135187	363	0.00677753	605	0.0101481
lp_3024	lp_3024	transcription regulator, LysR family	Regulatory functions	LysR-family regulators	@Intracellular	0.850879	0.560885	0.844764	0.546744	0.847822		0.0183179	244	0.00188235	1212	0.0101001
lp_0151	lp_0151	unknown	Hypothetical proteins	Not conserved: other	@Intracellular	1.04266	0.430314	0.953787	0.757009	0.998224		0.0183179	245	0.001875	1242	0.0100964
lp_3209	lp_3209	ABC transporter, substrate binding protein, cystine	Transport and binding proteins	Amino acids, peptides and amines	@Lipid anchored	1.02454	0.562471	1.01756	0.652701	1.02105		0.0201877	208	0	1573	0.0100938
lp_3582	lamB	accesory gene regulator protein B	Regulatory functions	Two-component regulators	@Multi-transmembrane	1.01964	0.528879	1.05671	0.226337	1.03818		0.00693333	615	0.0132225	273	0.0100779
lp_3414	lp_3414	extracellular protein	Cell envelope	Cell surface proteins: other	@Secretory(released) (with CS)	1.13377	0.189014	1.11948	0.245286	1.12663		0.0182732	248	0.00186667	1265	0.0100699
lp_1649	lp_1649	ABC transporter, permease protein	Transport and binding proteins	Unknown substrate	@Multi-transmembrane	0.841015	0.146094	0.820101	0.0974245	0.830558		0.0108912	437	0.00924814	433	0.0100697
lp_1642	lp_1642	unknown	Hypothetical proteins	Conserved: other	@Intracellular	1.18247	0.00943438	1.08824	0.275273	1.13535		0.0101053	468	0.0100179	380	0.0100616
lp_0039	lp_0039	unknown	Hypothetical proteins	Conserved: other	@N-terminally anchored (No CS)	1.01665	0.837988	1.03091	0.513327	1.02378		0.0152381	309	0.004875	847	0.0100565
lp_2122	lp_2122	metallo-beta-lactamase superfamily protein (putative)	Hypothetical proteins	Conserved: putative function	@Intracellular	1.01482	0.771153	0.980361	0.853416	0.997589		0.0201103	212	0	1574	0.0100552
lp_3452	lp_3452	extracellular protein	Cell envelope	Cell surface proteins: other	@N-terminally anchored (No CS)	0.282071	0.0226508	0.348909	0.524969	0.31549		0.00649624	680	0.0135859	266	0.0100411
lp_1166	lp_1166	unknown	Hypothetical proteins	Not conserved: other	@Intracellular	1.31275	5.25745e-09	1.18322	0.00167957	1.24799		0.0129524	379	0.00711905	575	0.0100357
lp_1211	lp_1211	unknown	Hypothetical proteins	Not conserved: other	@Intracellular	1.05212	0.167955	0.997751	0.449932	1.02494		0.0200673	213	0	1575	0.0100336
lp_0646	lp_0646	prophage P1 protein 23	Other categories	Phage and prophage related functions	@Intracellular	0.601142	0.962159	0.601488	0.878573	0.601315		0	1035	0.0200645	151	0.0100323
lp_2504	lp_2504	unknown	Hypothetical proteins	Conserved: other	@Intracellular	1.18616	0.000686182	1.11504	0.0476067	1.1506		0.0155232	296	0.0045	894	0.0100116
lp_0422	plnE	bacteriocin precursor peptide PlnE (putative)	Cellular processes	Toxin production and resistance (plantaricin)	@Secreted via minor pathways (bacteriocin) (no CS)	0.973955	0.454812	0.781662	0.998368	0.877808		0	1036	0.019897	153	0.0099485
lp_2112	lp_2112	unknown	Hypothetical proteins	Conserved: other	@Intracellular	0.897586	0.228581	0.900324	0.333197	0.898955		0.0198962	215	0	1576	0.0099481
lp_0105	larB	lactate racemization operon protein LarB	Cell envelope	Murein sacculus and peptidoglycan	@Intracellular	0.375633	0.886232	0.440178	0.573703	0.407905		0	1037	0.0198755	154	0.00993773
lp_1179	cps1C	oligosaccharide transporter (flippase)	Cell envelope	Surface polysaccharides, lipopolysaccharides and antigens	@Multi-transmembrane	1.05377	0.399659	1.09079	0.117192	1.07228		0.0144124	335	0.00545267	746	0.00993256
lp_1612	gmk1	guanylate kinase	Purines, pyrimidines, nucleosides and nucleotides	Salvage of nucleosides and nucleotides	@Intracellular	1.12065	0.0170607	1.07494	0.149033	1.09779		0.00377778	757	0.016006	211	0.00989188
lp_3413	lp_3413	cell surface protein precursor, DUF916 family	Cell envelope	Cell surface proteins: other	@LPxTG Cell-wall anchored	0.811059	0.990238	0.799501	0.981977	0.80528		0.0134516	366	0.00625526	661	0.00985341
lp_3662	adhE	bifunctional protein: alcohol dehydrogenase; acetaldehyde dehydrogenase	Energy metabolism	Fermentation	@Intracellular	0.569087	0.793259	0.558945	0.782295	0.564016		0.0104056	451	0.00924554	434	0.00982557
lp_1454	lp_1454	nucleotide-binding protein, histidine triad family	Purines, pyrimidines, nucleosides and nucleotides	Nucleotide and nucleoside interconversions	@Intracellular	1.03307	0.474005	0.970114	0.696482	1.00159		0	1038	0.0196219	157	0.00981093
lp_1541	gnd2	phosphogluconate dehydrogenase (decarboxylating)	Energy metabolism	Pentose phosphate pathway	@Intracellular	1.02509	0.545579	1.02239	0.554817	1.02374		0.00685714	630	0.0127609	284	0.00980901
lp_1507	lp_1507	integral membrane protein	Hypothetical proteins	Conserved: membrane proteins	@Multi-transmembrane	0.960572	0.705853	0.945613	0.467033	0.953093		0.0072	568	0.012405	295	0.00980249
lp_2268	murI	glutamate racemase	Amino acid biosynthesis	Aspartate family	@Intracellular	1.04589	0.504008	1.01787	0.776993	1.03188		0.015175	313	0.00435556	907	0.0097653
lp_3074	lp_3074	cell surface protein precursor	Cell envelope	Cell surface proteins: LPxTG anchor	@LPxTG Cell-wall anchored	0.171109	0.161582	0.162694	0.178742	0.166901		0	1039	0.0195012	158	0.00975059
lp_3245	lp_3245	unknown	Hypothetical proteins	Conserved: other	@Intracellular	1.06262	0.162939	1.05362	0.176768	1.05812		0.00755214	553	0.011884	311	0.00971805
lp_3603	lp_3603	sugar-phosphate aldolase	Energy metabolism	Sugars	@Intracellular	0.293676	0.59769	0.283811	0.637627	0.288744		0	1040	0.0191328	164	0.0095664
lp_3283	lp_3283	methonine synthase (cobalamine-independent), C-terminal domain (putative)	Amino acid biosynthesis	Aspartate family	@Intracellular	1.22963	0.000447174	1.16953	0.00754307	1.19958		0.0155232	297	0.0036	955	0.0095616
lp_1543	lp_1543	ATPase, AAA family (putative)	Hypothetical proteins	Conserved: putative function	@Intracellular	0.7607	0.0087946	0.752827	0.00945082	0.756764		0.0190832	225	0	1577	0.00954158
lp_1025	rpsL	ribosomal protein S12	Protein synthesis	Ribosomal proteins: synthesis	@Intracellular	1.00387	0.750198	1.07901	0.14937	1.04144		0.0190832	226	0	1578	0.00954158
lp_1819	tagB2	glycosyl/glycerophosphate transferase	Cell envelope	Teichoic acid biosynthesis	@Intracellular	0.933767	0.956101	0.885031	0.606211	0.909399		0.0126316	390	0.0064	644	0.00951579
lp_0397	lp_0397	hydrolase, HAD superfamily, Cof family	Hypothetical proteins	Conserved: putative function	@Intracellular	0.885717	0.0550967	0.76467	0.45023	0.825193		0.007	604	0.012029	308	0.00951449
lp_2877	lp_2877	nucleotide-binding protein, universal stress protein UspA family	cellular processes	adaptation and atypical conditions: other	@Intracellular	1.0579	0.319743	1.04881	0.469154	1.05335		0.0155232	298	0.00348889	1013	0.00950605
lp_3394	lp_3394	unknown	Hypothetical proteins	Conserved: other	@Intracellular	0.724706	1.29058e-06	0.72265	3.93271e-06	0.723678		0.0189688	228	0	1579	0.0094844
lp_2316	minC	septum site-determining protein MinC	Cellular processes	Cell division	@Intracellular	1.00534	0.851604	1.00868	0.746172	1.00701		0.0189655	231	0	1580	0.00948276
lp_1202	cps2F	glycosyltransferase	Cell envelope	Surface polysaccharides, lipopolysaccharides and antigens	@Intracellular	0.856937	0.87283	0.80295	0.520541	0.829943		0.0148103	327	0.00415385	914	0.00948205
lp_2797	lp_2797	unknown	Hypothetical proteins	Not conserved: other	@Multi-transmembrane	1.01312	0.677898	1.00599	0.735193	1.00955		0.00666667	660	0.0122639	299	0.00946528
lp_3102	lp_3102	transcription regulator, TetR family	Regulatory functions	TetR/AcrR-family regulators	@Intracellular	0.989981	0.740014	0.934499	0.884448	0.96224		0	1041	0.0189035	168	0.00945177
lp_0864	lp_0864	phosphohydrolase, MutT/nudix family (putative)	Purines, pyrimidines, nucleosides and nucleotides	Salvage of nucleosides and nucleotides	@Intracellular	1.07238	0.123894	1.04257	0.401042	1.05748		0	1042	0.0188908	169	0.00944538
lp_3322	lp_3322	unknown	Hypothetical proteins	Conserved: other	@Intracellular	0.964546	0.76143	0.957986	0.737857	0.961266		0	1043	0.0188861	170	0.00944306
lp_3373	lp_3373	unknown	Hypothetical proteins	Not conserved: other	@Intracellular	1.0443	0.594408	1.04759	0.350689	1.04594		0.00375	785	0.0150736	229	0.00941179
lp_3197	lp_3197	cell division protein (putative)	Cellular processes	Cell division	@Intracellular	1.00548	0.929107	0.989653	0.96824	0.997564		0.0188174	234	0	1581	0.00940871
lp_3604	iolT1	MFS family transporter, carbohydrate, myo-inositol and similar	Transport and binding proteins	Carbohydrates, organic alcohols and acids	@Multi-transmembrane	0.993803	0.889108	0.982081	0.914871	0.987942		0.0114734	424	0.00724328	561	0.00935834
lp_1155	pts13C	cellobiose PTS, EIIC	Transport and binding proteins	PTS systems	@Multi-transmembrane	0.842922	0.77894	0.820066	0.639942	0.831494		0.0153754	308	0.0033	1079	0.00933768
lp_3470	lacR	transcription regulator. LacI family, lactose related	Regulatory functions	LacI-family regulators	@Intracellular	1.04233	0.222926	1.01934	0.388812	1.03084		0.0185844	239	0	1582	0.0092922
lp_0730	tagO	undecaprenyl-phosphate N-acetyl-glucosaminyl transferase	Cell envelope	Teichoic acid biosynthesis	@Multi-transmembrane	0.990819	0.988331	1.00124	0.866756	0.996032		0.0185528	240	0	1583	0.00927638
lp_1534	lp_1534	unknown	Hypothetical proteins	Conserved: other	@Intracellular	0.999598	0.920231	1.03953	0.345817	1.01957		0	1044	0.0184348	175	0.00921742
lp_1472	sufB	ABC transporter component, iron-sulfur cluster assembly protein SufB, iron regulated (putative)	Transport and binding proteins	Unknown substrate	@Intracellular	1.15795	0.0240923	1.12154	0.116167	1.13975		0.01138	429	0.00698276	589	0.00918137
lp_3578	kat	catalase	Cellular processes	Adaptations and atypical conditions (Other)	@Intracellular	0.549692	1.47508e-06	0.404792	1.90851e-11	0.477242		0.0126316	391	0.00570268	725	0.00916713
lp_3468	lacS	GPH family transporter, carbohydrate PTS regulated, lactose (can switch between symport (H+) and antiport (galactose)	Transport and binding proteins	Carbohydrates, organic alcohols and acids	@Multi-transmembrane	0.377113	0.567002	0.372051	0.686784	0.374582		0.00871111	527	0.00960669	405	0.0091589
lp_0464	lp_0464	zinc/iron ABC transporter, permease protein	Transport and binding proteins	Cations	@Multi-transmembrane	0.946117	0.948115	0.926269	0.980895	0.936193		0.0124463	396	0.00583333	706	0.00913981
lp_1535	lp_1535	unknown	Hypothetical proteins	Conserved: other	@Intracellular	0.999782	0.803038	1.05343	0.246689	1.02661		0.0164544	276	0.00181818	1388	0.00913627
lp_2976	lp_2976	cell surface protein precursor (putative)	Cell envelope	Cell surface proteins: LPxTG anchor	@LPxTG Cell-wall anchored	0.397543	0.00611697	0.402329	0.00548207	0.399936		0.00923077	513	0.00898208	446	0.00910643
lp_2360	lp_2360	ribosomal protein serine-acetylating enzyme	Protein synthesis	Ribosomal proteins: modification	@Intracellular	1.14592	0.00482731	1.10813	0.0756408	1.12702		0.0149204	324	0.00326667	1095	0.00909355
lp_2190	lp_2190	cell division protein (putative)	Cellular processes	Cell division	@Intracellular	1.00694	0.786372	1.03314	0.500018	1.02004		0.0136898	358	0.00444079	898	0.00906531
lp_1773	lp_1773	integral membrane protein	Hypothetical proteins	Not conserved: membrane proteins	@Multi-transmembrane	0.933152	0.738508	0.903263	0.426924	0.918207		0	1045	0.0181122	180	0.00905609
lp_2836	lp_2836	multidrug transport protein	Transport and binding proteins	Multidrug resistance	@Multi-transmembrane	0.843571	0.00568796	0.868816	0.0990968	0.856193		0.0180992	251	0	1584	0.00904959
lp_1836	mrsB	protein-methionine-S-oxide reductase	Protein fate	Protein modification and repair	@Intracellular	0.57704	1.57073e-09	0.437161	0	0.507101		0.01	471	0.0080693	502	0.00903465
lp_1972	lp_1972	unknown	Hypothetical proteins	Conserved: other	@Intracellular	1.06766	0.181915	1.09226	0.103452	1.07996		0.00710526	589	0.0109533	342	0.00902931
lp_1665	adh1	alcohol dehydrogenase, zinc-binding	Energy metabolism	Fermentation	@Intracellular	0.54667	4.71344e-05	0.574666	0.000521364	0.560668		0.0151856	311	0.00284444	1138	0.009015
lp_3008	pts23A	cellobiose PTS, EIIA	Transport and binding proteins	PTS systems	@Intracellular	0.388182	0.944225	0.338325	0.391999	0.363254		0	1046	0.0180293	181	0.00901467
lp_0046	lp_0046	transcription regulator, TetR family	Regulatory functions	TetR/AcrR-family regulators	@Intracellular /TMH start AFTER 60	1.18561	0.0272173	1.12867	0.160897	1.15714		0.0179379	258	0	1585	0.00896897
lp_1593	lp_1593	ribosomal protein (putative)	Protein synthesis	Ribosomal proteins: synthesis	@Intracellular	1.00389	0.684807	1.07401	0.154383	1.03895		0.0142287	346	0.00369318	942	0.00896093
lp_1422	lp_1422	transcription regulator, LysR family	Regulatory functions	LysR-family regulators	@Intracellular /TMH start AFTER 60	0.860997	0.313748	0.832915	0.182671	0.846956		0.01138	430	0.00649867	629	0.00893932
lp_2714	lp_2714	diguanylate cyclase/phosphodiesterase, EAL domain (putative)	Hypothetical proteins	Conserved: putative function	@N-terminally anchored (No CS)	0.864046	0.815695	0.961182	0.104673	0.912614		0.0129973	377	0.004875	848	0.00893617
lp_2926	lp_2926	unknown	Hypothetical proteins	Conserved: other	@Intracellular	0.555305	0.0886435	0.577566	0.141245	0.566435		0.0104167	450	0.00730606	559	0.00886136
lp_0818	lp_0818	integral membrane protein	Hypothetical proteins	Conserved: membrane proteins	@Multi-transmembrane	1.06895	0.128033	1.01836	0.595178	1.04365		0.00369231	867	0.0140275	253	0.00885989
lp_2363	atpC	H(+)-transporting two-sector ATPase, epsilon subunit	Energy metabolism	ATP-proton motive force interconversion	@Intracellular	1.06436	0.14756	1.18017	0.00739459	1.12226		0.00363636	904	0.014024	254	0.0088302
lp_2337	lp_2337	ATPase, AAA family (putative)	Hypothetical proteins	Conserved: putative function	@Intracellular	0.92467	0.413768	0.88315	0.0930462	0.90391		0	1047	0.0175356	183	0.00876781
lp_1055	rplO	ribosomal protein L15	Protein synthesis	Ribosomal proteins: synthesis	@Intracellular	0.977092	1.00508	1.04601	0.42964	1.01155		0	1048	0.0174869	186	0.00874345
lp_3054	lp_3054	aryl-alcohol dehydrogenase	Energy metabolism	Phenolic acids	@Intracellular	0.43697	0.0842744	0.473067	0.432632	0.455019		0.0173759	262	0	1586	0.00868797
lp_0440	pbg1	6-phospho-beta-glucosidase	Energy metabolism	Sugars	@Intracellular	0.601701	0.649495	0.583967	0.620153	0.592834		0.0154513	301	0.00188235	1213	0.00866685
lp_1652	trpE	anthranilate synthase, component I	Amino acid biosynthesis	Aromatic amino-acid family	@Intracellular	0.630939	0.45484	0.555462	0.105571	0.593201		0.0118227	414	0.00545267	747	0.00863767
lp_0896	lp_0896	GTPase	Regulatory functions	GTP-binding proteins	@Intracellular	0.969361	0.66509	0.925412	0.207045	0.947386		0	1049	0.0172689	190	0.00863444
lp_2845	lp_2845	extracellular transglycosylase (putative)	Cell envelope	Cell surface proteins: peptidoglycan-bound	@N-terminally anchored (with CS)	0.663769	1.71627e-07	0.68006	3.32892e-05	0.671915		0.0105865	447	0.00660513	622	0.0085958
lp_1811	lp_1811	amino acid transport protein	Transport and binding proteins	Amino acids, peptides and amines	@Multi-transmembrane	1.03029	0.652111	1.02798	0.62839	1.02913		0.013481	365	0.00366667	948	0.00857386
lp_0524	lp_0524	DNA-binding protein, PemK family	Hypothetical proteins	Conserved: putative function	@Intracellular	1.26742	1.54812e-07	1.20621	0.000175668	1.23681		0	1050	0.0170379	191	0.00851897
lp_2668	hsp2	small heat shock protein	Cellular processes	Adaptations and atypical conditions (Heat/cold shock)	@Intracellular	1.13306	0.00433095	1.10604	0.029149	1.11955		0.00744762	558	0.009578	407	0.00851281
lp_1934	lp_1934	transcription regulator, RpiR family	Regulatory functions	RpiR-family regulators	@Intracellular	0.821521	0.778238	0.800424	0.676579	0.810973		0.0170246	267	0	1587	0.00851232
lp_0954	lp_0954	transcription regulator, MarR family	Regulatory functions	MarR-family regulators	@Intracellular	0.886602	0.129154	0.87381	0.0821646	0.880206		0.0170246	268	0	1588	0.00851232
lp_3114	lp_3114	mucus-binding protein (putative)	Cell envelope	Cell surface proteins: LPxTG anchor	@LPxTG Cell-wall anchored	0.774868	0.304617	0.784756	0.432259	0.779812		0	1051	0.0169801	193	0.00849006
lp_1253	gshR2	glutathione reductase	Biosynthesis of cofactors, prosthetic groups, and carriers	Glutathione, thioredoxin, and glutaredoxin	@Intracellular	0.355738	2.75246e-13	0.237239	0	0.296488		0	1052	0.0169269	194	0.00846346
lp_0725	lp_0725	redox-sensitive transcriptional regulator (putative)	Hypothetical proteins	Conserved: putative function	@Intracellular	1.18485	0.000103121	1.12155	0.0207346	1.1532		0	1053	0.0169138	195	0.0084569
lp_2493						0.116022	0.285147	0.107408	0.234939	0.111715		0.00988235	476	0.00701014	587	0.00844625
lp_tRNA12						0.42662	0.0348078	0.424662	0.0763095	0.425641		0.00371429	837	0.0131544	277	0.00843434
lp_2798	aroC1	3-dehydroquinate dehydratase	Amino acid biosynthesis	Aromatic amino-acid family	@Intracellular	1.04235	0.428935	1.01348	0.687018	1.02791		0.0116667	417	0.0052	791	0.00843333
lp_1711	pepD4	dipeptidase	Protein fate	Degradation of proteins, peptides, and glycopeptides	@N-terminally anchored (No CS)	0.994899	0.932086	0.92237	0.47927	0.958635		0.0096	496	0.00722222	564	0.00841111
lp_2965	lp_2965	transcriptional regulator/ sugar kinase, ROK family	Energy metabolism	Sugars	@Intracellular	0.712723	0.282899	0.705317	0.253682	0.70902		0.014976	323	0.00183333	1354	0.00840468
lp_0475	lp_0475	hydrolase, HAD superfamily, Cof family	Hypothetical proteins	Conserved: putative function	@Intracellular	1.0872	0.0691142	1.03263	0.596158	1.05992		0.0168	272	0	1589	0.0084
lp_1964	glyS	glycine--tRNA ligase, beta chain	Protein synthesis	tRNA aminoacylation	@Intracellular	1.03085	0.575931	1.026	0.631979	1.02843		0	1054	0.0167729	196	0.00838643
lp_0292	lp_0292	unknown	Hypothetical proteins	Not conserved: other	@Intracellular	0.994517	0.975986	0.986538	0.994399	0.990528		0.0101053	469	0.0066619	617	0.00838358
lp_1777	esbB	cell wall enzyme	Cell envelope	Cell surface proteins: other	@Intracellular	0.714939	0.813564	0.680928	0.586366	0.697934		0	1055	0.0167667	197	0.00838333
lp_3333	lp_3333	unknown	Hypothetical proteins	Conserved: other	@Intracellular	0.102148	0.0200227	0.0916158	0.00562783	0.096882		0.00871111	528	0.00801456	505	0.00836284
lp_2996	lp_2996	transcription regulator, ArsR family, C-terminal fragment	Regulatory functions	ArsR-family regulators		1.02598	0.64083	1.01615	0.696416	1.02107		0.0103579	458	0.00634169	650	0.00834979
lp_2703	pyrB	aspartate carbamoyltransferase	Purines, pyrimidines, nucleosides and nucleotides	Pyrimidine ribonucleotide biosynthesis	@Intracellular	1.46294	0.00766456	0.714604	0.0418006	1.08877		0.00366667	890	0.0128597	279	0.00826321
lp_3461	lp_3461	unknown	Hypothetical proteins	Conserved: other	@Intracellular	0.865036	0.341714	0.851582	0.296954	0.858309		0.0165211	274	0	1590	0.00826054
lp_1371	lp_1371	extracellular protein, membrane-anchored (putative)	Cell envelope	Cell surface proteins: membrane bound	@N-terminally anchored (No CS)	0.946197	0.448281	0.89594	0.0706783	0.921068		0.0165211	275	0	1591	0.00826054
lp_0237	lp_0237	integral membrane protein	Hypothetical proteins	Not conserved: membrane proteins	@Multi-transmembrane	1.08179	0.0839358	1.06151	0.130045	1.07165		0	1056	0.0165098	199	0.0082549
lp_0675	lp_0675	prophage P1 protein 52, endolysin	Other categories	Phage and prophage related functions	@Intracellular	0.889166	0.325986	0.851178	0.48797	0.870172		0.00366667	891	0.0128198	281	0.00824322
lp_0942	hsdS2	type I restriction-modification system, specificity subunit (fragment)	DNA metabolism	Restriction and modification		0.140825	0.736128	0.120057	0.525774	0.130441		0	1057	0.0164571	200	0.00822857
lp_1358	lp_1358	integral membrane protein	Hypothetical proteins	Not conserved: membrane proteins	@Multi-transmembrane(Lipid modified N-termini)	1.06025	0.231566	1.04236	0.33926	1.0513		0.0164544	277	0	1592	0.00822718
lp_1200	cps2D	UDP N-acetyl glucosamine 4-epimerase, NAD dependent	Purines, pyrimidines, nucleosides and nucleotides	Sugar-nucleotide biosynthesis and interconversions	@Intracellular	0.725816	0.136796	0.74317	0.301379	0.734493		0.0164544	278	0	1593	0.00822718
lp_1084	aroD1	shikimate 5-dehydrogenase	Amino acid biosynthesis	Aromatic amino-acid family	@Intracellular	1.39617	1.42538e-12	1.37727	1.72095e-09	1.38672		0	1058	0.0164495	202	0.00822477
lp_2406	lp_2406	prophage P2a protein 51	Other categories	Phage and prophage related functions	@Intracellular	0.739572	0.42579	0.701558	0.916441	0.720565		0.0110769	433	0.00537143	759	0.00822418
lp_0695	rsmc	16S rRNA methyltransferase	Transcription	RNA synthesis, modification, and DNA transcription	@Intracellular	1.02178	0.74831	0.978301	0.716641	1.00004		0	1059	0.0163588	203	0.00817939
lp_0399	valT	LIVCS family transporter, branched-chain amino acids, main: valine	Transport and binding proteins	Amino acids, peptides and amines	@Multi-transmembrane	1.01988	0.609459	0.951289	0.677577	0.985587		0	1060	0.0163508	204	0.00817539
lp_1663	lp_1663	integral membrane protein	Hypothetical proteins	Conserved: membrane proteins	@Multi-transmembrane	0.627927	0.53627	0.662191	0.90746	0.645059		0.0163339	281	0	1594	0.00816697
lp_2297	hexB	DNA mismatch repair protein MutL/HexB	DNA metabolism	DNA replication recombination, and repair	@Intracellular	0.953908	0.347022	0.946869	0.30289	0.950388		0.0144167	333	0.00185714	1294	0.0081369
lp_1668	lp_1668	short-chain dehydrogenase/oxidoreductase	Energy metabolism	Aerobic	@Intracellular	0.862032	0.00635873	0.858244	0.00625655	0.860138		0.00571429	714	0.0104926	361	0.00810342
lp_1468	sufC	ABC transporter, ATP-binding protein, iron-sulfur cluster assembly ATPase protein SufC	Transport and binding proteins	Unknown substrate	@Intracellular	1.14153	0.0270494	1.08711	0.19108	1.11432		0.0161553	282	0	1595	0.00807763
lp_3303	lp_3303	multidrug transport protein	Transport and binding proteins	Multidrug resistance	@Multi-transmembrane	0.771223	0.00471477	0.668946	6.31151e-07	0.720085		0.0126834	388	0.00346667	1017	0.00807503
lp_0518	murF	UDP-N-acetylmuramoylalanyl-D-glutamyl-2,6-diaminopimelate--D-alanyl-D-alanine ligase	Cell envelope	Murein sacculus and peptidoglycan	@Intracellular	1.00415	0.84925	0.9987	0.836281	1.00143		0.0102588	463	0.00589047	700	0.00807465
lp_1072	apbE1	thiamin biosynthesis lipoprotein ApbE	Biosynthesis of cofactors, prosthetic groups, and carriers	Thiamine	@Lipid anchored	1.03572	0.625278	1.03725	0.577309	1.03649		0	1061	0.0160188	210	0.0080094
lp_2830	ansB	aspartate ammonia-lyase	Amino acid biosynthesis	Glutamate family	@Intracellular	0.896139	0.725612	1.0534	0.38774	0.974769		0.00369231	868	0.0122526	301	0.00797244
lp_1700	tspO	sensory protein	Regulatory functions	Other	@Multi-transmembrane	0.780661	0.00451057	0.785962	0.00463569	0.783312		0.00845217	538	0.00748718	550	0.00796968
lp_3426	lp_3426	unknown	Hypothetical proteins	Conserved: other	@Intracellular	0.552441	0.744674	0.521485	0.590217	0.536963		0.0158897	289	0	1596	0.00794483
lp_1558	pheS	phenylalanine--tRNA ligase, alpha chain	Protein synthesis	tRNA aminoacylation	@Intracellular	0.993309	0.946017	0.99022	0.926801	0.991764		0.0158837	291	0	1597	0.00794183
lp_3672	lp_3672	transcription regulator	Regulatory functions	Other	@Intracellular	1.09572	0.0366864	1.01385	0.645166	1.05478		0.00888158	522	0.00695402	596	0.0079178
lp_3501	lp_3501	sugar phosphate isomerase/epimerase (putative)	Hypothetical proteins	Conserved: putative function	@Intracellular	0.319255	0.91173	0.311713	0.800395	0.315484		0.00975	486	0.00607032	686	0.00791016
lp_1859	lp_1859	oxidoreductase	Hypothetical proteins	Conserved: putative function	@Intracellular	0.540201	0.0040204	0.548198	0.0178371	0.544199		0	1062	0.0157921	214	0.00789604
lp_2566	lp_2566	unknown	Hypothetical proteins	Not conserved: other	@Intracellular	1.10838	0.0845842	1.09615	0.135972	1.10226		0.00676923	647	0.00898927	444	0.00787925
lp_0299	lp_0299	ABC transporter, ATP-binding protein	Transport and binding proteins	Unknown substrate	@Intracellular	0.37231	0.851363	0.328099	0.305239	0.350204		0.0106476	446	0.00506667	812	0.00785714
lp_0442	lp_0442	transcription regulator, RpiR family	Regulatory functions	RpiR-family regulators	@Intracellular	1.06029	0.28164	1.04028	0.529347	1.05029		0.0142	349	0.0015	1480	0.00785
lp_0946	lp_0946	mucus-binding protein (putative)	Cell envelope	Cell surface proteins: LPxTG anchor	@LPxTG Cell-wall anchored	0.45385	0.542666	0.41621	0.285792	0.43503		0.0137692	355	0.0019	1169	0.00783462
lp_0266	lp_0266	unknown	Hypothetical proteins	Conserved: other	@Intracellular	0.748851	0.829784	0.702588	0.532734	0.725719		0	1063	0.0156122	219	0.00780612
lp_2991	lp_2991	transcriptional regulator, Cro/CI family (putative)	Regulatory functions	Cro/CI-family regulators	@Multi-transmembrane	0.633745	0.682325	0.61084	0.589844	0.622293		0.00369231	869	0.0118407	313	0.0077665
lp_3136	lp_3136	sugar-specific permease	Transport and binding proteins	Carbohydrates, organic alcohols and acids	@Multi-transmembrane	0.380054	0.196182	0.388931	0.422284	0.384492		0.0155232	299	0	1598	0.0077616
lp_1355	pltK	histidine protein kinase; sensor protein	Regulatory functions	Two-component regulators	@Multi-transmembrane	0.893897	0.107043	0.866331	0.0333822	0.880114		0.0155232	300	0	1599	0.0077616
lp_1141	purK2	phosphoribosylaminoimidazole carboxylase, ATPase subunit	Purines, pyrimidines, nucleosides and nucleotides	Purine ribonucleotide biosynthesis	@Intracellular	1.09286	0.0530578	1.01845	0.655886	1.05565		0	1064	0.0155144	220	0.00775721
lp_0925	lp_0925	acyltransferase	Cell envelope	Surface polysaccharides, lipopolysaccharides and antigens	@Multi-transmembrane	0.951607	0.950149	0.961623	0.960938	0.956615		0	1065	0.0154842	222	0.00774211
lp_2032	truB	pseudouridylate synthase	Protein synthesis	tRNA and rRNA base modification	@Intracellular	1.02823	0.820409	1.05334	0.493682	1.04079		0.0154513	302	0	1600	0.00772567
lp_3463	glpF6	glycerol uptake facilitator protein	Transport and binding proteins	Carbohydrates, organic alcohols and acids	@Multi-transmembrane	0.834935	0.0673717	0.802228	0.0124753	0.818582		0.0154513	303	0	1601	0.00772567
lp_0010	ssb	single-strand binding protein	DNA metabolism	DNA replication recombination, and repair	@Intracellular	1.00624	0.683976	1.06606	0.20915	1.03615		0.0135548	361	0.00186667	1266	0.00771073
lp_0868	lp_0868	metal uptake regulator	Regulatory functions	Other	@Intracellular	0.954873	0.500795	0.941511	0.338829	0.948192		0.0154165	305	0	1602	0.00770825
lp_2486	lp_2486	mucus-binding protein (putative)	Cell envelope	Cell surface proteins: LPxTG anchor	@LPxTG Cell-wall anchored	0.398782	0.545847	0.366736	0.294982	0.382759		0.0154165	306	0	1603	0.00770825
lp_0260	lp_0260	unknown	Hypothetical proteins	Conserved: other	@Intracellular	0.963481	0.804804	0.968574	0.858977	0.966027		0.0134516	367	0.00188889	1193	0.00767022
lp_1280	araT1	aromatic amino acid specific aminotransferase	Energy metabolism	Amino acids and amines	@Intracellular	1.18244	0.00151473	1.11944	0.0425635	1.15094		0.00373333	814	0.0115216	322	0.00762748
lp_0956	asnS1	asparagine--tRNA ligase	Protein synthesis	tRNA aminoacylation	@Intracellular	1.05145	0.231928	1.02444	0.550918	1.03794		0.0118627	413	0.00338462	1054	0.00762366
lp_0075	azoR1	FMN-dependent NADH-azoreductase (putative)	Energy metabolism	Electron transport	@Intracellular	0.409667	0.804254	0.384355	0.718471	0.397011		0.015175	314	0	1604	0.00758752
lp_0655	lp_0655	prophage P1 protein 32	Other categories	Phage and prophage related functions	@Intracellular	0.493962	0.45579	0.509329	0.720011	0.501646		0.015175	315	0	1605	0.00758752
lp_3063	hpk9	histidine protein kinase; sensor protein	Regulatory functions	Two-component regulators	@Multi-transmembrane	1.14566	0.00389097	1.04748	0.159625	1.09657		0.015175	316	0	1606	0.00758752
lp_2238	lp_2238	phosphoesterase (putative)	Hypothetical proteins	Conserved: putative function	@Intracellular	0.989174	0.949591	0.992146	0.945942	0.99066		0.0151667	317	0	1607	0.00758333
lp_p3_10						0.632503	0.0429404	0.628103	0.0675482	0.630303		0	1066	0.0151487	227	0.00757436
lp_1477	lp_1477	flavodoxin	Energy metabolism	Electron transport	@Intracellular	0.347594	0.0564787	0.313006	0.00888242	0.3303		0	1067	0.0151366	228	0.0075683
lp_0991	lp_0991	multidrug transport protein	Transport and binding proteins	Multidrug resistance	@Multi-transmembrane	0.789554	0.00435115	0.776833	0.00874447	0.783194		0.00369231	870	0.0114255	326	0.00755892
lp_1579	miaA	tRNA isopentenylpyrophosphate transferase	Protein synthesis	tRNA and rRNA base modification	@N-terminally anchored (No CS)	0.83727	0.0431596	0.817779	0.0214731	0.827525		0.0131053	373	0.00188889	1194	0.00749708
lp_3319	lp_3319	nucleotide-binding protein, histidine triad family	Purines, pyrimidines, nucleosides and nucleotides	Nucleotide and nucleoside interconversions	@Intracellular	0.817462	0.651188	0.769589	0.974829	0.793526		0.00903529	518	0.00595238	694	0.00749384
lp_2306	lp_2306	non-proteolytic protein, peptidase family M16	Protein fate	Degradation of proteins, peptides, and glycopeptides	@Intracellular	0.94408	0.257945	0.934057	0.211794	0.939068		0.00773684	551	0.00721633	566	0.00747659
lp_1655	trpC	indole-3-glycerol-phosphate synthase	Amino acid biosynthesis	Aromatic amino-acid family	@Intracellular	0.517366	0.0781778	0.493181	0.0321521	0.505273		0.0130649	374	0.00186667	1267	0.0074658
lp_2322	valS	valine--tRNA ligase	Protein synthesis	tRNA aminoacylation	@Intracellular	1.04579	0.278241	1.03539	0.424649	1.04059		0.0149204	325	0	1608	0.00746021
lp_3337	lp_3337	unknown	Hypothetical proteins	Not conserved: other	@Intracellular	1.06598	0.183111	0.97126	0.877368	1.01862		0.0130636	376	0.00184615	1325	0.00745486
lp_1053	rpsE	ribosomal protein S5	Protein synthesis	Ribosomal proteins: synthesis	@Intracellular	0.979729	0.980912	1.05481	0.338744	1.01727		0	1068	0.0148483	232	0.00742413
lp_1425	lp_1425	fumarate reductase/succinate dehydrogenase, FAD-binding flavoprotein; NADPH-dependent FMN reductase (putative)	Energy metabolism	Electron transport	@Intracellular	0.470048	0.0590192	0.463865	0.130092	0.466956		0.0112667	431	0.00346667	1018	0.00736667
lp_2603	lp_2603	transcription regulator, RpiR family	Regulatory functions	RpiR-family regulators	@Intracellular	0.934633	0.911992	0.862825	0.323518	0.898729		0.00642222	687	0.00828571	486	0.00735397
lp_0658	lp_0658	prophage P1 protein 35	Other categories	Phage and prophage related functions	@Multi-transmembrane	1.31745	0.000137023	1.21152	0.00749706	1.26449		0	1069	0.0147025	235	0.00735125
lp_2764	lp_2764	short-chain dehydrogenase/oxidoreductase	Energy metabolism	Aerobic	@Intracellular	1.0985	0.0260956	1.07473	0.121563	1.08662		0.0129524	380	0.00175	1422	0.00735119
lp_0747	pstD	phosphate ABC transporter, permease protein	Transport and binding proteins	Anions	@Multi-transmembrane	0.682382	0.04336	0.702196	0.0874601	0.692289		0.0128	383	0.00186667	1268	0.00733333
lp_1675	fabF	3-oxoacyl-[acyl-carrier protein] synthase II	Fatty acid and phospholipid metabolism	Fatty acid biosynthesis	@Intracellular	0.906536	0.0787509	1.00002	0.616778	0.95328		0	1070	0.0146037	236	0.00730183
lp_1888	rluB	16S rRNA pseudouridylate synthase	Protein synthesis	tRNA and rRNA base modification	@Intracellular	1.05959	0.254479	1.04051	0.454951	1.05005		0	1071	0.0145728	237	0.00728641
lp_1219	glf2	UDP-galactopyranose mutase	Purines, pyrimidines, nucleosides and nucleotides	Sugar-nucleotide biosynthesis and interconversions	@N-terminally anchored (No CS)	0.785761	0.682389	0.515189	0.858549	0.650475		0	1072	0.0144783	238	0.00723914
lp_1834	lp_1834	unknown	Hypothetical proteins	Not conserved: other	@Intracellular	0.367405	4.9508e-08	0.367057	1.24151e-08	0.367231		0.0144327	332	0	1609	0.00721633
lp_1297	lp_1297	S-methylmethionine transport protein (putative)	Transport and binding proteins	Amino acids, peptides and amines	@Multi-transmembrane	0.967216	0.891194	0.911939	0.629057	0.939577		0.0143928	337	0	1610	0.0071964
lp_1913	lp_1913	unknown	Hypothetical proteins	Conserved: other	@Intracellular	0.777002	0.915511	0.828239	0.702397	0.80262		0.0143928	338	0	1611	0.0071964
lp_2570	asd2	aspartate-semialdehyde dehydrogenase	Amino acid biosynthesis	Aspartate family	@Intracellular	1.07484	0.130018	1.06017	0.244962	1.0675		0.0035	932	0.0108392	348	0.00716961
lp_1753	lp_1753	unknown	Hypothetical proteins	Conserved: other	@Intracellular	1.00559	0.86828	0.985972	1.00297	0.995783		0	1073	0.0142922	242	0.0071461
lp_1556	lp_1556	metal-dependent phosphohydrolase, HD family	Hypothetical proteins	Conserved: putative function	@Intracellular	0.970913	0.917459	0.995975	0.82877	0.983444		0.00376471	766	0.0105024	359	0.00713355
lp_0488	lp_0488	bifunctional protein: acetyl-glutamate kinase; acetyl-ornithine deacetylase (putative)	Energy metabolism	Amino acids and amines	@Intracellular	1.03947	0.534348	0.948939	0.992455	0.994203		0.0142287	347	0	1612	0.00711434
lp_0400	napA1	Na(+)/H(+) antiporter	Transport and binding proteins	Cations	@Multi-transmembrane	1.05095	0.26694	0.994802	0.653216	1.02287		0.0142194	348	0	1613	0.00710972
lp_2732	lp_2732	oxidoreductase	Hypothetical proteins	Conserved: putative function	@Intracellular	0.955164	0.513188	0.932073	0.311655	0.943618		0	1074	0.0141823	244	0.00709115
lp_0929	asp1	alkaline shock protein	Cellular processes	Adaptations and atypical conditions (Other)	@Intracellular	0.901343	0.198905	0.968994	0.681646	0.935169		0	1075	0.0141327	246	0.00706637
lp_3313	pflB	formate C-acetyltransferase	Energy metabolism	Fermentation	@Intracellular	1.08782	0.0365845	1.05617	0.176692	1.072		0.014131	350	0	1614	0.00706548
lp_3660	rbsK1	ribokinase	Energy metabolism	Sugars	@Intracellular	0.595028	0.505074	0.576185	0.498801	0.585606		0.0141176	352	0	1615	0.00705882
lp_2270	trxA2	thioredoxin	Biosynthesis of cofactors, prosthetic groups, and carriers	Glutathione, thioredoxin, and glutaredoxin	@Intracellular	0.929798	0.267856	0.913562	0.210624	0.92168		0.00375	786	0.0103533	369	0.00705164
lp_2126	rpsT	ribosomal protein S20	Protein synthesis	Ribosomal proteins: synthesis	@Intracellular	1.06124	0.17758	1.07382	0.111207	1.06753		0	1076	0.0140965	247	0.00704825
lp_1519	lp_1519	ATPase, AAA family (putative)	Hypothetical proteins	Conserved: putative function	@Intracellular	0.94392	0.573429	1.05446	0.779539	0.999191		0.0121746	403	0.0019	1170	0.0070373
lp_3199	parA	Chomosome partitioning protein, membrane-associated ATPase	Cellular processes	Cell division	@Intracellular	1.04238	0.503977	1.02329	0.714663	1.03284		0	1077	0.0140602	248	0.00703012
lp_0469	bla1	beta-lactamase	Cell envelope	Cell surface proteins: other	@Secretory(released) (with CS)	1.05485	0.396531	1.07462	0.225175	1.06473		0	1078	0.0140551	249	0.00702754
lp_1438	ribH	riboflavin synthase, beta chain	Biosynthesis of cofactors, prosthetic groups, and carriers	Riboflavin, FMN, and FAD	@Intracellular	1.05028	0.284174	1.10486	0.0608985	1.07757		0	1079	0.0140339	252	0.00701697
lp_0901	pgm4	phosphoglycerate mutase family protein	Energy metabolism	Glycolysis	@Intracellular	1.09347	0.0428199	1.08111	0.0990182	1.08729		0.00738462	560	0.00658095	624	0.00698278
lp_3451	lp_3451	cell surface protein precursor	Cell envelope	Cell surface proteins: other	@LPxTG Cell-wall anchored	0.280528	0.722954	0.293696	0.816681	0.287112		0	1080	0.0139623	256	0.00698115
lp_0424a	plnS	plantaricin biosynthesis protein PlnS	Cellular processes	Toxin production and resistance (plantaricin)	@Secreted via minor pathways (bacteriocin) (no CS)	1.00549	0.180295	0.661514	0.897436	0.833502		0	1081	0.013953	258	0.00697651
lp_0727	groES	GroES co-chaperonin	Cellular processes	Chaperones	@Intracellular	0.955861	0.966771	1.05794	0.24961	1.0069		0	1082	0.0139527	259	0.00697634
lp_2532	panE1	2-dehydropantoate 2-reductase	Biosynthesis of cofactors, prosthetic groups, and carriers	Pantothenate and coenzyme A	@Intracellular	1.06309	0.142142	0.986875	1.00507	1.02498		0	1083	0.0138856	260	0.00694282
lp_0395	lp_0395	hydrolase, HAD superfamily, Cof family	Hypothetical proteins	Conserved: putative function	@Intracellular	0.822878	0.38196	0.769118	0.676452	0.795998		0.0103636	456	0.0035	1000	0.00693182
lp_0580	lp_0580	metal-dependent phosphohydrolase, HD family	Hypothetical proteins	Conserved: putative function	@Intracellular	0.943841	0.640763	0.910881	0.469097	0.927361		0	1084	0.0138415	261	0.00692073
lp_3625	lp_3625	transcription regulator, LacI family	Regulatory functions	LacI-family regulators	@Intracellular	1.10786	0.0983496	1.09308	0.189389	1.10047		0	1085	0.0138318	262	0.00691589
lp_2651	lp_2651	transcription regulator, GntR family	Regulatory functions	GntR-family regulators	@Intracellular	0.861284	0.00899498	0.931924	0.246866	0.896604		0.00666667	661	0.00711434	576	0.0068905
lp_3221	lp_3221	transcription regulator, LacI family, sucrose related	Regulatory functions	LacI-family regulators	@Intracellular	1.00795	0.946242	1.02535	0.778844	1.01665		0.00988235	477	0.0038961	920	0.00688923
lp_3239	lp_3239	oxidoreductase (putative)	Hypothetical proteins	Conserved: putative function	@Intracellular	0.788672	0.668631	0.731628	0.901696	0.76015		0	1086	0.0137636	263	0.0068818
lp_0384	lp_0384	unknown	Hypothetical proteins	Conserved: other	@Intracellular	0.90089	0.532696	0.887148	0.455807	0.894019		0	1087	0.0137132	264	0.00685658
lp_1347	lp_1347	unknown	Hypothetical proteins	Conserved: other	@Intracellular	0.434157	0.09648	0.458964	0.355212	0.44656		0.0137026	357	0	1616	0.00685128
lp_0723	lp_0723	ABC transporter, ATP-binding protein	Transport and binding proteins	Unknown substrate	@Intracellular	1.05096	0.293634	1.02329	0.702596	1.03713		0.00832281	539	0.005375	758	0.0068489
lp_2743	lp_2743	ABC transporter, ATP-binding protein	Transport and binding proteins	Unknown substrate	@Intracellular	1.00821	0.922307	0.977177	0.687321	0.992693		0.0101579	466	0.00353333	985	0.00684561
lp_1969	lp_1969	unknown	Hypothetical proteins	Conserved: other	@Intracellular	0.962344	0.538941	0.9319	0.234601	0.947122		0.0118	415	0.00185714	1295	0.00682857
lp_2800	lp_2800	transcription regulator. MarR family (putative)	Regulatory functions	MarR-family regulators	@Secretory(released) (with CS)	0.841627	0.385251	0.850104	0.511195	0.845865		0.0136264	359	0	1617	0.00681319
lp_3572	lp_3572	FAD-dependent pyridine nucleotide-disulphide oxidoreductase	Hypothetical proteins	Conserved: putative function	@Intracellular	1.23182	1.27155e-05	1.16897	0.00238018	1.2004		0.0135548	362	0	1618	0.00677739
lp_2506	rrp7	two-component response regulator	Regulatory functions	Two-component regulators	@Intracellular	1.00522	0.911503	0.960167	0.535994	0.982692		0.00366667	892	0.00980398	391	0.00673532
lp_0016	proB	glutamate 5-kinase	Amino acid biosynthesis	Glutamate family	@Intracellular	1.02032	0.776919	0.974135	0.757097	0.997228		0.0082881	541	0.00518235	793	0.00673522
lp_1752	recU	recombinase	DNA metabolism	DNA replication recombination, and repair	@Intracellular	0.953743	0.382152	0.944798	0.28741	0.94927		0.0134516	368	0	1619	0.00672578
lp_2608	nhaP2	Na(+)/H(+) antiporter	Transport and binding proteins	Cations	@Multi-transmembrane	0.934492	0.876409	0.892061	0.822653	0.913277		0.0101333	467	0.00327273	1091	0.00670303
lp_3619	pts37BC	sorbitol PTS, EIIBC	Transport and binding proteins	PTS systems	@Multi-transmembrane	0.245883	0.942563	0.230812	0.844102	0.238347		0.00975	487	0.00363333	951	0.00669167
lp_2735	ptp3	protein-tyrosine phosphatase (putative)	Protein fate	Protein modification and repair	@Intracellular	0.962314	0.659318	0.946732	0.457907	0.954523		0.0133824	369	0	1620	0.00669118
lp_3241	nth2	endonuclease III	DNA metabolism	Degradation of DNA	@Intracellular	0.661901	0.213914	0.659656	0.291795	0.660778		0.00371429	838	0.00966802	401	0.00669115
lp_1402	lp_1402	transport protein	Transport and binding proteins	Unknown substrate	@Multi-transmembrane	0.240643	0.62439	0.221853	0.300232	0.231248		0	1088	0.0133651	268	0.00668256
lp_0118	lp_0118	unknown	Hypothetical proteins	Not conserved: other	@Intracellular	0.972954	0.939893	0.923119	0.636588	0.948036		0.01335	370	0	1621	0.006675
lp_0235	lp_0235	unknown	Hypothetical proteins	Not conserved: other	@Intracellular	0.867342	0.00979349	0.868497	0.016138	0.867919		0.00453333	724	0.00880935	456	0.00667134
lp_0843	ppx3	exopolyphosphatase	Central intermediary metabolism	Phosphorus compounds	@Intracellular	0.949958	0.601859	0.904851	0.216611	0.927404		0.00377778	758	0.00954158	408	0.00665968
lp_3490	lp_3490	FMN-binding protein	Energy metabolism	Electron transport	@Intracellular	0.678629	0.000235843	0.693032	0.00350942	0.685831		0	1089	0.0132817	269	0.00664083
lp_0757	galU	UTP--glucose-1-phosphate uridylyltransferase	Purines, pyrimidines, nucleosides and nucleotides	Sugar-nucleotide biosynthesis and interconversions	@Secretory(released) (with CS)	1.08311	0.0757682	1.0494	0.274158	1.06625		0	1090	0.0132773	270	0.00663865
lp_0192	nha1	NHAC family transporter, Tyrosine related	Transport and binding proteins	Cations	@Multi-transmembrane	1.08747	0.175291	1.08382	0.143032	1.08564		0	1091	0.0132773	271	0.00663865
lp_3388	lp_3388	prophage P3 protein 3, phage-like repressor	Other categories	Phage and prophage related functions	@Intracellular	0.549694	0.0217877	0.532507	0.0227129	0.5411		0.00378947	742	0.00948276	421	0.00663612
lp_1004	lp_1004	transcription regulator, Rrf2 family (putative)	Regulatory functions	Other	@Intracellular	0.955505	0.940088	0.899618	0.373296	0.927562		0.007	605	0.00622904	663	0.00661452
lp_3029	lp_3029	oxidoreductase	Energy metabolism	Aerobic	@Intracellular	0.282255	0.241799	0.283552	0.428621	0.282904		0.00649624	681	0.00672156	611	0.0066089
lp_1722	lp_1722	4-aminobutanoate transport protein	Transport and binding proteins	Amino acids, peptides and amines	@Multi-transmembrane	0.973588	0.985534	0.870413	0.106719	0.922001		0	1092	0.0131861	275	0.00659303
lp_2535	hom1	homoserine dehydrogenase	Amino acid biosynthesis	Aspartate family	@Intracellular	0.876974	0.838921	0.845719	0.53581	0.861346		0	1093	0.013186	276	0.006593
lp_0271	lp_0271	aromatic acid carboxylyase, subunit B (putative)	Hypothetical proteins	Conserved: putative function	@Intracellular	0.95061	0.793948	0.971328	0.95809	0.960969		0.00685714	631	0.00631579	657	0.00658647
lp_0830	lp_0830	transport protein, N-terminal domain	Transport and binding proteins	Unknown substrate		0.781666	0.254938	0.714109	0.00943341	0.747887		0.00806667	544	0.00505263	815	0.00655965
lp_1314	lp_1314	methyltransferase, SAM-dependent (putative)	Hypothetical proteins	Conserved: putative function	@N-terminally anchored (No CS)	0.967027	0.528327	0.989384	0.951673	0.978206		0.0131098	372	0	1622	0.00655489
lp_2013a	lp_2013a	transposase, fragment (putative)	Other categories	Transposon related functions		0.419757	0.333695	0.410484	0.355142	0.41512		0.00975	488	0.0032732	1090	0.0065116
lp_3379	lp_3379	prophage P3 protein 11, DNA replication	Other categories	Phage and prophage related functions	@Intracellular	0.753541	0.256823	0.777565	0.47744	0.765553		0.00693333	616	0.00607869	683	0.00650601
lp_1243	lp_1243	transcription regulator, Cro/CI family	Regulatory functions	Other	@Intracellular	0.926493	0.146471	0.917478	0.112474	0.921986		0.00942857	504	0.00357895	960	0.00650376
lp_2223	lp_2223	GTP pyrophosphokinase (putative)	Purines, pyrimidines, nucleosides and nucleotides	Nucleotide and nucleoside interconversions	@Intracellular	1.0219	0.692188	0.980659	0.73549	1.00128		0.00676923	648	0.00622222	667	0.00649573
lp_0439	pts8C	cellobiose PTS, EIIC	Transport and binding proteins	PTS systems	@Multi-transmembrane	0.494312	0.815597	0.463951	0.994964	0.479132		0.00685714	632	0.00611765	679	0.00648739
lp_0592	accA1	acetyl-CoA carboxylase, carboxyl transferase subunit alpha	Fatty acid and phospholipid metabolism	Fatty acid biosynthesis	@Intracellular	0.972322	0.599867	0.982391	0.761738	0.977357		0.00705882	593	0.00591133	697	0.00648508
lp_2903	lp_2903	transcription regulator, ArsR family	Regulatory functions	ArsR-family regulators	@Intracellular	0.95619	0.94644	1.2263	0.0118693	1.09125		0.0129231	381	0	1623	0.00646154
lp_3081	lp_3081	transcription regulator, MarR family	Regulatory functions	Other	@Intracellular	1.00015	0.651947	1.01808	0.411315	1.00911		0.0128847	382	0	1624	0.00644235
lp_2326	csd2	cysteine desulfurase	Biosynthesis of cofactors, prosthetic groups, and carriers	Thiamine	@Intracellular	1.03236	0.636052	1.06889	0.215327	1.05063		0.0110035	436	0.00185714	1296	0.00643033
lp_2369	atpE	H(+)-transporting two-sector ATPase, C subunit	Energy metabolism	ATP-proton motive force interconversion	@Secreted via minor pathways (bacteriocin) (no CS)	1.00519	0.761464	1.07405	0.189072	1.03962		0	1094	0.0128216	280	0.0064108
lp_0541	lp_0541	ribosome-associated heat shock protein	Protein synthesis	Other	@Intracellular	0.965049	0.662874	0.965941	0.741835	0.965495		0.00942857	505	0.00338462	1055	0.00640659
lp_1132	lp_1132	unknown	Hypothetical proteins	Not conserved: other	@N-terminally anchored (No CS)	0.870253	0.787679	0.84266	0.629569	0.856457		0	1095	0.0127958	282	0.00639788
lp_2114	lp_2114	NTP pyrophosphohydrolase (putative)	Hypothetical proteins	Conserved: putative function	@Intracellular	1.12434	0.00433402	1.10686	0.0585946	1.1156		0	1096	0.0127952	283	0.00639762
lp_0267	tagD1	glycerol-3-phosphate cytidylyltransferase	Cell envelope	Teichoic acid biosynthesis	@Intracellular	1.06457	0.173127	1.05234	0.261477	1.05846		0.0072	569	0.0055873	735	0.00639365
lp_0279	lp_0279	unknown	Hypothetical proteins	Conserved: other	@Intracellular	0.45466	0.938729	0.477442	0.546228	0.466051		0.00693333	617	0.00585098	703	0.00639216
lp_1153	lp_1153	transcription regulator, TetR family (putative)	Regulatory functions	TetR/AcrR-family regulators	@Intracellular	1.38149	5.78064e-10	1.29462	9.38572e-06	1.33805		0	1097	0.0127589	285	0.00637943
lp_0614	sigH	DNA-directed RNA polymerase, sigma-H factor	Transcription	Transcription factors	@Intracellular	1.01081	0.751647	1.01508	0.688499	1.01295		0	1098	0.0127543	286	0.00637714
lp_2243	lp_2243	type I restriction-modification system methyltransferase subunit (putative)	Hypothetical proteins	Conserved: putative function	@Intracellular	0.983706	0.850278	0.954163	0.388267	0.968935		0.00914286	517	0.0036	956	0.00637143
lp_1448	lp_1448	cell surface protein precursor, DUF916 family	Cell envelope	Cell surface proteins: other	@C-terminally anchored (with CS)	0.337888	0.0388052	0.311001	0.0128173	0.324444		0	1099	0.0127379	287	0.00636895
lp_2629	pox3	pyruvate oxidase	Energy metabolism	Aerobic	@Intracellular	0.279274	2.64477e-08	0.118907	0	0.199091		0.00903529	519	0.003675	947	0.00635515
lp_0629	lp_0629	prophage P1 protein 6	Other categories	Phage and prophage related functions	@Multi-transmembrane	1.16437	0.00148569	1.13763	0.00903981	1.151		0.0126903	386	0	1625	0.00634516
lp_1732	idi1	isopentenyl diphosphate delta-isomerase	Fatty acid and phospholipid metabolism	Sterol, Vitamin K, Vitamin E, carotenoids biosynthesis	@Intracellular	0.855151	0.169927	0.906302	0.655884	0.880727		0.0108235	441	0.00186667	1269	0.0063451
lp_2924	lp_2924	transcription regulator, GntR family	Regulatory functions	GntR-family regulators	@Intracellular	0.875185	0.818484	0.819977	0.413352	0.847581		0.010858	438	0.00181818	1389	0.00633807
lp_3034	lp_3034	oxidoreductase	Energy metabolism	Aerobic	@Intracellular	0.83061	0.481715	0.852332	0.71715	0.841471		0.012649	389	0	1626	0.0063245
lp_1957	lp_1957	ABC transporter, permease protein	Transport and binding proteins	Unknown substrate	@Multi-transmembrane	0.801818	0.0080764	0.777764	0.0023507	0.789791		0.0032	944	0.00936667	425	0.00628333
lp_0648	lp_0648	prophage P1 protein 25	Other categories	Phage and prophage related functions	@Intracellular	0.628382	0.203118	0.659515	0.452652	0.643948		0.00749206	556	0.00506667	813	0.00627937
lp_0159	lp_0159	short-chain dehydrogenase/oxidoreductase	Energy metabolism	Aerobic	@Intracellular	1.04158	0.731684	1.07577	0.438654	1.05867		0.003	963	0.00953879	411	0.0062694
lp_1026	rpsG	ribosomal protein S7	Protein synthesis	Ribosomal proteins: synthesis	@Intracellular	1.00533	0.669186	1.07328	0.158117	1.03931		0	1100	0.012534	291	0.00626698
lp_0259	pnuC	nicotinamide mononucleotide transporter	Transport and binding proteins	Other	@Multi-transmembrane	0.69163	0.00154411	0.752053	0.103374	0.721841		0	1101	0.0125274	292	0.00626371
lp_1413	pbp2A	transpeptidase-transglycosylase (penicillin binding protein 2A)	Cell envelope	Murein sacculus and peptidoglycan	@N-terminally anchored (No CS)	0.844234	0.00094436	0.860623	0.00620151	0.852429		0.00373333	815	0.00877743	457	0.00625538
lp_2666	lp_2666	unknown	Hypothetical proteins	Conserved: other	@Intracellular	0.950367	0.695717	1.08398	0.484412	1.01717		0.0125084	393	0	1627	0.00625419
lp_2860	nth1	endonuclease III	DNA metabolism	Degradation of DNA	@Intracellular	1.24314	0.000111999	1.14098	0.0385526	1.19206		0	1102	0.0124782	293	0.00623908
lp_1867	lp_1867	extracellular lipase/acylhydrolase with GDSL-like motif	Hypothetical proteins	Conserved: putative function	@N-terminally anchored (No CS)	0.918874	0.0750155	0.943393	0.30774	0.931134		0	1103	0.0124625	294	0.00623124
lp_3516	lp_3516	transcription regulator	Regulatory functions	Other	@Intracellular	0.911953	0.884232	0.907166	0.792157	0.909559		0.0124581	394	0	1628	0.00622904
lp_0024	glgP	glycogen phosphorylase	Central intermediary metabolism	Biosynthesis and degradation of polysaccharides	@Intracellular	0.617876	0.287851	0.612705	0.372042	0.61529		0.0124444	398	0	1629	0.00622222
lp_0781	lp_0781	unknown	Hypothetical proteins	Conserved: other	@Intracellular	0.923617	0.298345	0.943322	0.586234	0.933469		0.0124444	399	0	1630	0.00622222
lp_0348	lp_0348	transport protein	Transport and binding proteins	Unknown substrate	@Multi-transmembrane	0.79552	0.130309	0.851601	0.577236	0.823561		0.00369231	871	0.00873602	459	0.00621416
lp_3003	lp_3003	metallo-phosphoesterase (putative)	Hypothetical proteins	Conserved: putative function	@Intracellular	1.10704	0.0787695	1.03276	0.547057	1.0699		0	1104	0.0123667	296	0.00618335
lp_3368	lmrB-N	multidrug transport protein, N-terminal domain	Transport and binding proteins	Multidrug resistance		0.876213	0.847184	0.915543	0.563974	0.895878		0.0123278	400	0	1631	0.00616388
lp_2317	mreD	cell shape determining protein MreD	Cellular processes	Cell division	@Multi-transmembrane	1.00366	0.920175	1.00345	0.861579	1.00356		0.0123077	401	0	1632	0.00615385
lp_0644	lp_0644	prophage P1 protein 21	Other categories	Phage and prophage related functions	@Intracellular	0.361829	0.60198	0.323611	0.870125	0.34272		0	1105	0.0122861	297	0.00614306
lp_2667	lp_2667	unknown	Hypothetical proteins	Conserved: other	@Intracellular	1.0087	0.928003	0.990284	0.858895	0.999493		0	1106	0.0122776	298	0.00613882
lp_0113	thiM	hydroxyethylthiazole kinase	Biosynthesis of cofactors, prosthetic groups, and carriers	Thiamine	@Intracellular	0.506714	0.000941709	0.476123	0.000210347	0.491418		0.0104	452	0.00185714	1297	0.00612857
lp_0711	phnX	phosphonoacetaldehyde hydrolase	Central intermediary metabolism	Phosphorus compounds	@Intracellular	0.237655	0.817409	0.21743	0.697635	0.227543		0	1107	0.0122228	302	0.00611141
lp_1420	lp_1420	carboxyterminal processing proteinase, S41 family, membrane-anchored (putative)	Cell envelope	Cell surface proteins: membrane bound	@N-terminally anchored (No CS)	0.130039	0.826461	0.119431	0.633147	0.124735		0.00685714	633	0.00534781	764	0.00610248
lp_2151	pdhD	pyruvate dehydrogenase complex, E3 component; dihydrolipoamide dehydrogenase	Energy metabolism	Glycolysis	@Intracellular	0.730298	0.137932	0.703071	0.0984699	0.716685		0	1108	0.0121796	303	0.00608982
lp_0662	lp_0662	prophage P1 protein 39, portal protein	Other categories	Phage and prophage related functions	@Intracellular	0.787093	0.64072	0.781624	0.686403	0.784359		0.00376471	767	0.00841314	474	0.00608892
lp_3091	lp_3091	unknown	Hypothetical proteins	Conserved: other	@Intracellular	0.695739	0.792781	0.704129	0.984362	0.699934		0	1109	0.0121619	304	0.00608095
lp_0357	lp_0357	integral membrane protein	Hypothetical proteins	Conserved: membrane proteins	@Multi-transmembrane	1.12027	0.0333902	1.02016	0.629771	1.07021		0	1110	0.0121493	305	0.00607467
lp_0536	lp_0536	cell surface protein, ErfK/YbiS/YcfS/YnhG family (putative)	Cell envelope	Murein sacculus and peptidoglycan	@N-terminally anchored (No CS)	0.855482	0.0877502	0.821045	0.0150823	0.838264		0	1111	0.0121489	306	0.00607443
lp_3198	parB1	Chomosome partitioning protein, DNA-binding protein	Cellular processes	Cell division	@Intracellular	1.03294	0.603694	1.0151	0.803774	1.02402		0.0121484	404	0	1633	0.00607422
lp_0535	lp_0535	unknown	Hypothetical proteins	Conserved: other	@Intracellular	1.16286	0.00103432	1.0466	0.275419	1.10473		0.0121484	405	0	1634	0.00607422
lp_1894	lp_1894	integral membrane protein	Hypothetical proteins	Conserved: membrane proteins	@Multi-transmembrane	0.976012	0.777976	0.92962	0.263975	0.952816		0.0121406	406	0	1635	0.00607032
lp_1858	mrr	mrr restriction system protein	DNA metabolism	Restriction and modification	@Intracellular	0.708484	0.0818356	0.685539	0.0471061	0.697011		0.0121406	407	0	1636	0.00607032
lp_3090	lp_3090	transcription regulator, TetR family (putative)	Regulatory functions	TetR/AcrR-family regulators	@N-terminally anchored (No CS)	1.01396	0.713404	0.97861	0.981114	0.996287		0.0121379	408	0	1637	0.00606897
lp_1921	lp_1921	transport protein	Transport and binding proteins	Unknown substrate	@Multi-transmembrane	0.779919	0.0568999	0.868843	0.687561	0.824381		0.0121379	409	0	1638	0.00606897
lp_1822	gshR3	glutathione reductase	Biosynthesis of cofactors, prosthetic groups, and carriers	Glutathione, thioredoxin, and glutaredoxin	@Intracellular	0.482954	0.0595154	0.4725	0.0582936	0.477727		0.0121212	410	0	1639	0.00606061
lp_0772	uvrB	excinuclease ABC, subunit B	DNA metabolism	Degradation of DNA	@Intracellular	0.865875	0.00364964	0.864821	0.0067215	0.865348		0.00366667	893	0.00843949	473	0.00605308
lp_2290	lp_2290	transport protein	Transport and binding proteins	Multidrug resistance	@Multi-transmembrane	0.9364	0.323116	0.9353	0.329373	0.93585		0.00444444	729	0.00765466	542	0.00604955
lp_0071	lp_0071	4-hydroxyphenylacetate-3-hydroxylase, N-terminus (pseudogene)	Energy metabolism	Phenolic acids	@Intracellular	0.644575	0.57815	0.583737	0.291186	0.614156		0.0120667	411	0	1640	0.00603333
lp_0251	lp_0251	SelA-related pyridoxal phosphate-dependent enzyme	Hypothetical proteins	Conserved: putative function	@Intracellular	0.272448	0.0308438	0.279023	0.1681	0.275736		0.00852101	533	0.00342857	1037	0.00597479
lp_1557	lp_1557	transcription regulator, MarR family (putative)	Regulatory functions	MarR-family regulators	@Intracellular	0.987186	0.949529	0.98138	0.992055	0.984283		0	1112	0.0119228	309	0.00596141
lp_2893	lp_2893	ABC transporter, ATP-binding and permease protein	Transport and binding proteins	Unknown substrate	@Multi-transmembrane	0.876482	0.0193226	0.864522	0.012807	0.870502		0	1113	0.0118578	312	0.00592888
lp_0636	lp_0636	prophage P1 protein 13	Other categories	Phage and prophage related functions	@Intracellular	0.334133	0.257824	0.343836	0.331087	0.338985		0.00378947	743	0.00804457	504	0.00591702
lp_3151	acm3-N	cell wall hydrolase/muramidase, N-terminal fragment	Cell envelope	Murein sacculus and peptidoglycan		1.0877	0.00333888	0.943631	0.268194	1.01566		0.00852101	534	0.0033	1080	0.0059105
lp_2110	glnQ3	glutamine ABC transporter, ATP-binding protein	Transport and binding proteins	Amino acids, peptides and amines	@Intracellular	1.13604	0.006767	1.11201	0.0217911	1.12403		0	1114	0.0117604	314	0.00588022
lp_2256	ccpA	catabolite control protein A	Regulatory functions	LacI-family regulators	@Intracellular	1.08893	0.0982431	1.09634	0.0626567	1.09263		0	1115	0.0117481	315	0.00587405
lp_3013	lp_3013	transcription regulator, MerR family	Regulatory functions	MerR-family regulators	@Intracellular	0.819754	0.28163	0.911339	0.926075	0.865547		0	1116	0.0117367	316	0.00586835
lp_1839	parC	topoisomerase IV, subunit A	DNA metabolism	DNA replication recombination, and repair	@Intracellular	0.918951	0.0760182	0.909193	0.0651158	0.914072		0	1117	0.0117067	317	0.00585335
lp_1548	sbcC	exonuclease SbcC	DNA metabolism	Degradation of DNA	@Intracellular	0.833374	0.0691203	0.831276	0.0851189	0.832325		0	1118	0.0116988	318	0.00584939
lp_0679	lp_0679	prophage P1 protein 56	Other categories	Phage and prophage related functions	@Intracellular	0.82383	0.677778	0.83704	0.723893	0.830435		0.0116667	418	0	1641	0.00583333
lp_0011	rpsR	ribosomal protein S18	Protein synthesis	Ribosomal proteins: synthesis	@Intracellular	1.04931	0.265623	1.11375	0.0385353	1.08153		0.0064	689	0.0052619	777	0.00583095
lp_0466	purR	purine biosynthesis operon repressor, phosphoribosyltransferase	Regulatory functions	Other	@Intracellular	1.16622	0.00213221	1.05104	0.216409	1.10863		0.0116582	420	0	1642	0.00582909
lp_0572	thrB	homoserine kinase	Amino acid biosynthesis	Serine family	@Intracellular	1.16353	0.000437149	1.1282	0.0116656	1.14587		0.0116582	421	0	1643	0.00582909
lp_2253	lp_2253	unknown	Hypothetical proteins	Conserved: other	@Intracellular	1.00693	0.732059	1.06046	0.253474	1.0337		0.00806667	545	0.00357895	961	0.00582281
lp_3498	aroD3	shikimate 5-dehydrogenase	Amino acid biosynthesis	Aromatic amino-acid family	@Intracellular	0.330597	0.683471	0.320952	0.746514	0.325775		0.00975	489	0.001875	1243	0.0058125
lp_0206	lp_0206	oxidoreductase	Hypothetical proteins	Conserved: putative function	@Intracellular	1.11516	0.00687658	1.01702	0.722174	1.06609		0	1119	0.0116114	319	0.0058057
lp_2409	lp_2409	prophage P2a protein 48; tape measure protein	Other categories	Phage and prophage related functions	@Multi-transmembrane	0.976131	0.24042	0.976491	0.421003	0.976311		0.0115925	422	0	1644	0.00579624
lp_2263	lp_2263	N-acetyldiaminopimelate deacetylase (putative)	Amino acid biosynthesis	Aspartate family	@Intracellular	1.12924	0.0122562	1.10394	0.0609161	1.11659		0	1120	0.0115481	320	0.00577405
lp_0461	lp_0461	cell surface hydrolase, membrane-bound (putative)	Cell envelope	Cell surface proteins: membrane bound	@N-terminally anchored (No CS)	1.01686	0.736821	0.938379	0.907732	0.977618		0.00972549	493	0.00181818	1390	0.00577184
lp_0037	hpk1	histidine protein kinase; sensor protein	Regulatory functions	Two-component regulators	@Multi-transmembrane	0.967654	0.51643	0.956609	0.389179	0.962132		0	1121	0.0115355	321	0.00576776
lp_1770	lp_1770	transport protein	Transport and binding proteins	Unknown substrate	@Multi-transmembrane	1.05955	0.109366	0.966305	0.684934	1.01293		0.0114734	425	0	1645	0.00573669
lp_2722	purM	phosphoribosylformylglycinamidine cyclo-ligase	Purines, pyrimidines, nucleosides and nucleotides	Purine ribonucleotide biosynthesis	@Intracellular	0.893839	0.739538	0.583172	0.219687	0.738505		0	1122	0.011473	324	0.00573648
lp_1343	lp_1343	transport protein	Transport and binding proteins	Drug/metabolite (DMT superfamily)	@Multi-transmembrane	0.861954	0.841201	0.857215	0.806023	0.859584		0.00685714	634	0.00461538	883	0.00573626
lp_0185	pts1BCA	PTS, EIIBCA, oligosucrose	Transport and binding proteins	PTS systems	@Multi-transmembrane	0.313564	0.00237272	0.345042	0.0328199	0.329303		0.0114667	426	0	1646	0.00573333
lp_0005	recF	DNA repair and genetic recombination protein RecF	DNA metabolism	DNA replication recombination, and repair	@Intracellular	1.01463	0.683371	0.994803	0.916521	1.00471		0.00377778	759	0.00768768	537	0.00573273
lp_3254	lrgA	murein hydrolase export protein (putative)	Cell envelope	Murein sacculus and peptidoglycan	@Multi-transmembrane	0.84352	0.117063	0.838961	0.106005	0.841241		0	1123	0.0114541	325	0.00572704
lp_2446	lp_2446	prophage P2a protein 11	Other categories	Phage and prophage related functions	@Intracellular	0.901015	0.504041	0.834522	0.838873	0.867769		0.0114286	427	0	1647	0.00571429
lp_0552	lp_0552	phosphoesterase	Hypothetical proteins	Conserved: putative function	@Intracellular	1.02792	0.586789	0.968579	0.916811	0.998251		0.0114035	428	0	1648	0.00570175
lp_0209	lp_0209	adherence protein (putative)	Cell envelope	Cell surface proteins: other		1.04314	0.465394	1.0118	0.826898	1.02747		0	1124	0.0113935	327	0.00569675
lp_1807	lp_1807	integral membrane protein	Hypothetical proteins	Conserved: membrane proteins	@Multi-transmembrane	0.828543	0.00668865	0.813438	0.00555111	0.82099		0.00988235	478	0.0015	1481	0.00569118
lp_1532	lp_1532	unknown	Hypothetical proteins	Conserved: other	@Intracellular	0.994832	0.884265	1.03227	0.527588	1.01355		0.00988235	479	0.0015	1482	0.00569118
lp_3262	crtN	dehydrosqualene desaturase	Biosynthesis of cofactors, prosthetic groups, and carriers	Other	@Intracellular	0.812981	0.00827882	0.71763	3.92102e-06	0.765306		0	1125	0.0113684	328	0.00568421
lp_1611	lp_1611	unknown	Hypothetical proteins	Not conserved: other	@Intracellular	0.664689	0.0084484	0.650143	0.0117745	0.657416		0.00614902	701	0.00520635	788	0.00567768
lp_3482	galK	galactokinase	Energy metabolism	Sugars	@Intracellular	0.307339	0.562247	0.294683	0.56029	0.301011		0.00375	787	0.00759278	544	0.00567139
lp_2630	lp_2630	integral membrane protein	Hypothetical proteins	Not conserved: membrane proteins	@Multi-transmembrane	0.131884	0.838282	0.110638	0.219596	0.121261		0	1126	0.0112921	330	0.00564606
lp_1633	ftsY	signal recognition particle receptor FtsY	Protein fate	Protein and peptide secretion	@Intracellular	0.994065	0.911724	1.01458	0.789864	1.00432		0.00943158	501	0.00183333	1355	0.00563246
lp_2286	ruvB	holliday junction DNA helicase RuvB	DNA metabolism	DNA replication recombination, and repair	@Intracellular	1.00646	0.892447	0.997936	0.999055	1.0022		0.00606061	703	0.00518182	794	0.00562121
lp_2927	pts21A	PTS, EIIA	Transport and binding proteins	PTS systems	@Intracellular	0.705944	0.240641	0.65533	0.499459	0.680637		0	1127	0.011242	332	0.00562102
lp_2440	lp_2440	prophage P2a protein 17	Other categories	Phage and prophage related functions	@Intracellular	0.821036	0.489149	0.72913	0.8146	0.775083		0.00266667	983	0.00855443	465	0.00561055
lp_3527	pts33BCA	beta-glucosides PTS, EIIBCA	Transport and binding proteins	PTS systems	@Multi-transmembrane	0.450923	0.333782	0.464073	0.59851	0.457498		0	1128	0.0112205	334	0.00561026
lp_0789	gapB	glyceraldehyde 3-phosphate dehydrogenase	Energy metabolism	Glycolysis	@Intracellular	1.02084	0.503753	1.07995	0.12209	1.05039		0	1129	0.0112034	336	0.00560172
lp_2102	cps4G	glycosyltransferase	Cell envelope	Surface polysaccharides, lipopolysaccharides and antigens	@Intracellular	0.22323	0.034695	0.214095	0.054084	0.218662		0	1130	0.0111908	337	0.00559539
lp_2061	lp_2061	unknown	Hypothetical proteins	Conserved: other	@N-terminally anchored (No CS)	1.092	0.0711559	1.07182	0.228785	1.08191		0.00930144	510	0.001875	1244	0.00558822
lp_2948	lp_2948	unknown	Hypothetical proteins	Conserved: other	@Intracellular /TMH start AFTER 60	0.916695	1.00091	0.885764	0.810537	0.90123		0.00654545	675	0.00462222	880	0.00558384
lp_0197	lp_0197	cell surface protein precursor	Cell envelope	Cell surface proteins: LPxTG anchor	@LPxTG Cell-wall anchored	1.26288	0.000793278	1.28684	0.000614208	1.27486		0	1131	0.0111621	338	0.00558105
lp_3445	pepO	endopeptidase PepO	Protein fate	Degradation of proteins, peptides, and glycopeptides	@Intracellular	1.043	0.348203	0.978264	0.892977	1.01063		0.0032	945	0.00792163	518	0.00556082
lp_3273	cls	cardiolipin synthetase 2	Fatty acid and phospholipid metabolism	Glycerolipid metabolism	@Multi-transmembrane	1.07868	0.187522	1.04647	0.478217	1.06258		0.00975	490	0.00133333	1517	0.00554167
lp_0752	lp_0752	stress-responsive transcription regulator (putative)	Regulatory functions	Other	@Multi-transmembrane	0.98263	0.970144	0.987095	0.943486	0.984862		0.0110769	434	0	1649	0.00553846
lp_3650	lp_3650	regulator (putative)	Regulatory functions	Other	@Intracellular	0.194875	0.63236	0.196569	0.762031	0.195722		0.00916711	515	0.00186667	1270	0.00551689
lp_2321	folC1	formylTHFpolyglutamate synthase / folylpolyglutamate synthase / hydrofolate synthase	Biosynthesis of cofactors, prosthetic groups, and carriers	Folic acid	@Intracellular	1.01325	0.913415	1.01117	0.75718	1.01221		0.003	964	0.00794483	511	0.00547241
lp_1455	ecsA	ABC transporter, ATP-binding protein	Transport and binding proteins	Unknown substrate	@Intracellular	0.860682	0.0227781	0.833371	0.00576884	0.847027		0.00903529	520	0.001875	1245	0.00545515
lp_1578	glpQ2	glycerophosphodiester phosphodiesterase	Fatty acid and phospholipid metabolism	Glycerolipid metabolism	@Intracellular	0.874739	0.155213	0.873895	0.186554	0.874317		0	1132	0.0108957	344	0.00544787
lp_1645	lp_1645	alcohol dehydrogenase	Hypothetical proteins	Conserved: other	@Intracellular	0.500453	0.954749	0.490564	0.9992	0.495509		0	1133	0.0108782	346	0.00543908
lp_0091	lp_0091	unknown	Hypothetical proteins	Conserved: other	@Intracellular	1.03088	0.57892	1.00642	0.764153	1.01865		0.0108366	440	0	1650	0.0054183
lp_0312	lp_0312	transcription regulator, MarR family	Regulatory functions	MarR-family regulators	@Intracellular	0.795638	0.019896	0.836705	0.206875	0.816171		0.0108	442	0	1651	0.0054
lp_0809	lp_0809	ATP/GTP hydrolase	Hypothetical proteins	Conserved: putative function	@Intracellular	0.948611	0.571646	0.917772	0.287916	0.933191		0	1134	0.0107893	349	0.00539464
lp_1785	pgm5	phosphoglycerate mutase family protein	Energy metabolism	Glycolysis	@Intracellular	1.00745	0.656203	0.975797	0.875505	0.991626		0	1135	0.0107893	350	0.00539464
lp_3391	lp_3391	prophage P3 protein 0	Other categories	Phage and prophage related functions	@Intracellular	0.989415	0.843658	0.950443	0.820938	0.969929		0	1136	0.0107893	351	0.00539464
lp_3002	lp_3002	integral membrane protein	Hypothetical proteins	Not conserved: membrane proteins	@Multi-transmembrane	1.13676	0.0363751	1.1439	0.0335169	1.14033		0	1137	0.0107589	354	0.00537947
lp_2344	glpQ3	glycerophosphodiester phosphodiesterase	Fatty acid and phospholipid metabolism	Glycerolipid metabolism	@Multi-transmembrane	0.936356	0.23876	0.959202	0.526812	0.947779		0.00369231	872	0.00705882	583	0.00537557
lp_1687	lp_1687	GTPase	Other categories	Other	@Intracellular	0.896712	0.0242369	0.877159	0.017079	0.886936		0	1138	0.0106982	355	0.00534912
lp_3233	lp_3233	unknown	Hypothetical proteins	Conserved: other	@Intracellular	0.301492	0.691889	0.28407	0.561484	0.292781		0.0106833	445	0	1652	0.00534167
lp_0032	lp_0032	unknown	Hypothetical proteins	Not conserved: other	@Intracellular	1.19041	0.000652183	1.11789	0.0691744	1.15415		0.0072	570	0.00346667	1019	0.00533333
lp_2354	rodA2	rod-shape determining protein	Cellular processes	Cell division	@Multi-transmembrane	1.03078	0.675818	1.02928	0.608662	1.03003		0.00736364	562	0.00323333	1100	0.00529848
lp_2131	comEA	ComE operon protein 1, DNA receptor	Cellular processes	DNA Transformation and competence	@N-terminally anchored (No CS)	0.898536	0.34851	0.92724	0.816304	0.912888		0	1139	0.0105932	356	0.00529658
lp_1681	fabI	enoyl-[acyl-carrier protein] reductase (NADH)	Fatty acid and phospholipid metabolism	Fatty acid biosynthesis	@Intracellular	0.907975	0.0571716	0.97939	0.376588	0.943683		0.00266667	984	0.00792163	519	0.00529415
lp_0176	mdxF	ABC transporter, permease protein, maltodextrin	Transport and binding proteins	Carbohydrates, organic alcohols and acids	@Multi-transmembrane	1.22297	0.39442	1.18101	0.246616	1.20199		0.00733333	565	0.00321429	1101	0.00527381
lp_0460	ispE	4-diphosphocytidyl-2-C-methyl-D-erythritol kinase (putative)	Biosynthesis of cofactors, prosthetic groups, and carriers	Menaquinone and ubiquinone	@Intracellular	1.01381	0.610833	1.00184	0.754091	1.00782		0.0105026	448	0	1653	0.00525128
lp_1672	acpA2	acyl carrier protein	Fatty acid and phospholipid metabolism	Fatty acid biosynthesis	@Intracellular	0.902461	0.0490922	0.985927	0.465749	0.944194		0.00702564	602	0.00346667	1020	0.00524615
lp_1670	fabZ1	(3R)-hydroxyacyl-[acyl carrier protein] dehydratase	Fatty acid and phospholipid metabolism	Fatty acid biosynthesis	@Intracellular	0.903821	0.0875601	0.991038	0.702408	0.947429		0	1140	0.01049	362	0.00524501
lp_0689	lp_0689	cell surface protein, lipoprotein precursor	Cell envelope	Cell surface proteins: lipoproteins	@Lipid anchored	0.700548	0.000642453	0.734216	0.0106403	0.717382		0.0104897	449	0	1654	0.00524483
lp_2691	lp_2691	acetyltransferase, GNAT family (putative)	Hypothetical proteins	Conserved: putative function	@Intracellular	0.969294	0.740317	0.959363	0.621227	0.964328		0.00371429	839	0.00676667	607	0.00524048
lp_1164	pts14C	cellobiose PTS, EIIC	Transport and binding proteins	PTS systems	@Multi-transmembrane	1.0971	0.100815	1.05142	0.311231	1.07426		0.00371429	840	0.00674848	608	0.00523139
lp_3016	lp_3016	integral membrane protein	Hypothetical proteins	Not conserved: membrane proteins	@Multi-transmembrane	0.640061	0.813326	0.623416	0.771789	0.631739		0	1141	0.0104477	364	0.00522384
lp_1203	cps2G	polysaccharide biosynthesis protein	Cell envelope	Surface polysaccharides, lipopolysaccharides and antigens	@Intracellular	0.845709	0.672092	0.818384	0.496697	0.832047		0.00872727	526	0.00171429	1429	0.00522078
lp_1678	accC2	acetyl-CoA carboxylase, biotin carboxylase subunit	Fatty acid and phospholipid metabolism	Fatty acid biosynthesis	@Intracellular	0.899595	0.0417433	0.977081	0.357489	0.938338		0.00685714	635	0.00355556	971	0.00520635
lp_0928	lp_0928	unknown	Hypothetical proteins	Conserved: other	@N-terminally anchored (No CS)	0.909876	0.285345	0.967956	0.752344	0.938916		0.00342857	935	0.00698276	590	0.00520567
lp_1595	pepP	Xaa-Pro aminopeptidase (putative)	Protein fate	Degradation of proteins, peptides, and glycopeptides	@Intracellular	1.08769	0.077151	1.06665	0.243272	1.07717		0	1142	0.0103906	365	0.00519531
lp_2600	tal1	transaldolase	Energy metabolism	Pentose phosphate pathway	@Intracellular	0.753119	0.78744	0.683412	0.790626	0.718265		0.0103864	453	0	1655	0.00519318
lp_0254	cysE	serine O-acetyltransferase	Amino acid biosynthesis	Serine family	@Intracellular	0.933125	0.0895592	1.00115	0.659734	0.967139		0	1143	0.0103818	366	0.00519091
lp_0562	nagA	N-acetylglucosamine-6-phosphate deacetylase	Central intermediary metabolism	Amino sugars	@Intracellular	1.07471	0.110818	1.01507	0.655995	1.04489		0	1144	0.0103759	367	0.00518795
lp_1590	lp_1590	integral membrane protein	Hypothetical proteins	Not conserved: membrane proteins	@Intracellular /TMH start AFTER 60	0.640887	0.651045	0.624883	0.82215	0.632885		0.0103753	454	0	1656	0.00518763
lp_1863	lp_1863	transport protein	Transport and binding proteins	Unknown substrate	@Multi-transmembrane	0.993108	0.970828	1.02464	0.189186	1.00887		0.0103685	455	0	1657	0.00518426
lp_0898	smr	small multidrug resistance protein	Transport and binding proteins	Multidrug resistance	@Multi-transmembrane	0.313997	0.692759	0.297761	0.63453	0.305879		0.0103636	457	0	1658	0.00518182
lp_0200	lp_0200	ABC transporter, substrate binding protein	Transport and binding proteins	Amino acids, peptides and amines	@Lipid anchored	0.483612	0.161668	0.443549	0.0497324	0.463581		0.00685714	636	0.0035	1001	0.00517857
lp_2018	dltB	D-alanyl transfer protein DltB	Cell envelope	Teichoic acid biosynthesis	@Multi-transmembrane	1.0947	0.0413313	1.13325	0.00965547	1.11398		0	1145	0.0103533	370	0.00517664
lp_0250	lp_0250	unknown	Hypothetical proteins	Conserved: other	@Intracellular	0.180014	0.000535279	0.172818	0.000388968	0.176416		0	1146	0.0103533	371	0.00517664
lp_3402	lp_3402	transport protein	Transport and binding proteins	Unknown substrate	@Multi-transmembrane	1.11339	0.185313	1.18515	0.0560728	1.14927		0	1147	0.0103533	372	0.00517664
lp_2433	lp_2433	prophage P2a protein 24; endodeoxyribonuclease RusA-like	Other categories	Phage and prophage related functions	@Intracellular	0.720657	0.918528	0.696858	0.692978	0.708757		0	1148	0.0103533	373	0.00517664
lp_3407	uppP	undecaprenyl-diphosphatase	Cell envelope	Murein sacculus and peptidoglycan	@Multi-transmembrane	1.14765	0.0034273	1.14368	0.00855006	1.14567		0.0103434	459	0	1659	0.00517172
lp_0542	divIC	septum formation initiator	Cellular processes	Cell division	@N-terminally anchored (No CS)	1.12179	0.0143494	1.12581	0.0128011	1.1238		0.00419048	733	0.0061343	677	0.00516239
lp_3431	ubiE	menaquinone/ubiquinone biosynthesis methyltransferase	Biosynthesis of cofactors, prosthetic groups, and carriers	Menaquinone and ubiquinone	@Intracellular	0.922935	0.768039	0.864742	0.286144	0.893838		0.00378947	744	0.00653178	626	0.00516063
lp_2081	lp_2081	unknown	Hypothetical proteins	Not conserved: other	@Multi-transmembrane	1.09959	0.109965	1.04868	0.320532	1.07413		0.00871111	529	0.0016	1453	0.00515556
lp_0699	lp_0699	unknown	Hypothetical proteins	Conserved: other	@Intracellular	1.11001	0.0306763	1.08562	0.117309	1.09781		0.0102989	461	0	1660	0.00514943
lp_2089	lp_2089	short-chain dehydrogenase/oxidoreductase	Energy metabolism	Aerobic	@Secretory(released) (with CS)	0.936916	0.233447	0.94236	0.288242	0.939638		0.0102857	462	0	1661	0.00514286
lp_3545	lp_3545	D-arabitol-phosphate dehydrogenase (putative)	Energy metabolism	Sugars	@Intracellular	0.329561	0.993292	0.332405	0.749188	0.330983		0.00685714	637	0.00342857	1038	0.00514286
lp_3509	lp_3509	N-acetylglucosamine kinase (putative)	Energy metabolism	Sugars	@Intracellular	0.908053	0.337723	0.913036	0.285505	0.910544		0	1149	0.01028	374	0.00514
lp_0239	lp_0239	unknown	Hypothetical proteins	Conserved: other	@Intracellular	0.439544	0.315901	0.437115	0.535861	0.43833		0.00369231	873	0.00658246	623	0.00513738
lp_1908	lp_1908	integral membrane protein	Hypothetical proteins	Conserved: membrane proteins	@Multi-transmembrane	0.283231	0.0818323	0.301274	0.425688	0.292252		0.0102364	464	0	1662	0.00511818
lp_1742	lp_1742	unknown	Hypothetical proteins	Not conserved: other	@Intracellular	0.590656	0.307721	0.586498	0.48188	0.588577		0.00666667	662	0.00355556	972	0.00511111
lp_0823	lp_0823	diguanylate cyclase/phosphodiesterase, EAL domain	Hypothetical proteins	Conserved: putative function	@Intracellular	0.95478	0.878955	0.992244	0.527346	0.973512		0.00371429	841	0.00649867	630	0.00510648
lp_2685	dapA2	dihydrodipicolinate synthase	Amino acid biosynthesis	Aspartate family	@Intracellular	0.437092	0.421681	0.404226	0.179245	0.420659		0.003	965	0.00720622	568	0.00510311
lp_1706	lp_1706	integral membrane protein	Hypothetical proteins	Conserved: membrane proteins	@Multi-transmembrane	1.03056	0.425572	0.993047	0.861178	1.0118		0.0102	465	0	1663	0.0051
lp_1020	lp_1020	transcription regulator, TetR family (putative)	Regulatory functions	TetR/AcrR-family regulators	@Intracellular	1.05048	0.324382	1.00851	0.930393	1.02949		0.00373333	816	0.00643333	640	0.00508333
lp_1350	lp_1350	NADH:flavin oxidoreductase/NADH oxidase	Energy metabolism	Aerobic	@Intracellular	0.71239	0.256646	0.748855	0.596465	0.730622		0.0032	946	0.00694286	598	0.00507143
lp_0786	clpP	endopeptidase Clp, proteolytic subunit	Cellular processes	Adaptations and atypical conditions (Clp system)	@Intracellular	1.02278	0.653106	1.04337	0.458489	1.03308		0.00656364	674	0.00357895	962	0.00507129
lp_3589	pox5	pyruvate oxidase	Energy metabolism	Aerobic	@Intracellular	0.609993	0.0758583	0.432887	0.000472876	0.52144		0.00666667	663	0.00346667	1021	0.00506667
lp_2839	lp_2839	unknown	Hypothetical proteins	Conserved: other	@Multi-transmembrane	0.828366	0.0344822	0.840701	0.132369	0.834534		0	1150	0.0101097	378	0.00505486
lp_3652	pts38A	sorbitol PTS, EIIA	Transport and binding proteins	PTS systems	@Intracellular	0.362063	0.10926	0.368957	0.376522	0.36551		0.0101053	470	0	1664	0.00505263
lp_1625	lp_1625	general stress protein, Gls24 family	Cellular processes	Adaptations and atypical conditions (Other)	@Intracellular	1.0266	0.526115	1.0099	0.715731	1.01825		0.00373333	817	0.00633621	652	0.00503477
lp_0600	zmp2	extracellular zinc metalloproteinase, M10 family (putative)	Cell envelope	Cell surface proteins: other	@N-terminally anchored (No CS)	1.01641	0.659414	0.962181	0.800948	0.989298		0	1151	0.0100552	379	0.00502759
lp_1553	yidC1	preprotein translocase, YidC subunit (putative)	Protein fate	Protein and peptide secretion	@Multi-transmembrane(Lipid modified N-termini)	1.06442	0.182022	1.03151	0.510825	1.04797		0.00375	788	0.00628571	658	0.00501786
lp_1782	pyrR2	pyrimidine operon regulator	Regulatory functions	Other	@Intracellular	1.01344	0.933809	0.963835	0.719804	0.988638		0	1152	0.0100141	381	0.00500703
lp_3675	sip3	signal peptidase I	Protein fate	Protein and peptide secretion	@N-terminally anchored (No CS)	1.0238	0.0864395	0.96928	0.220159	0.99654		0	1153	0.0100076	382	0.0050038
lp_1740	asnS2	asparagine--tRNA ligase	Protein synthesis	tRNA aminoacylation	@Intracellular	1.02042	0.596979	1.03615	0.405834	1.02829		0.01	472	0	1665	0.005
lp_1250	gntK	gluconokinase	Energy metabolism	Pentose phosphate pathway	@Intracellular	0.977036	0.887118	0.887245	0.375829	0.93214		0.01	473	0	1666	0.005
lp_3201	gidB	methyltransferase, cell division protein GidB	Cellular processes	Cell division	@Intracellular	1.01359	0.859077	0.995059	0.895171	1.00432		0.00649624	682	0.0035	1002	0.00499812
lp_2104	cps4E	priming glycosyltransferase	Cell envelope	Surface polysaccharides, lipopolysaccharides and antigens	@N-terminally anchored (No CS)	0.213212	0.296682	0.210311	0.32751	0.211761		0	1154	0.0099844	383	0.0049922
lp_2224	lp_2224	unknown	Hypothetical proteins	Conserved: other	@Intracellular	1.1651	0.000861476	1.12383	0.023111	1.14447		0.00711111	581	0.00286508	1135	0.0049881
lp_1636	rpsP	ribosomal protein S16	Protein synthesis	Ribosomal proteins: synthesis	@Intracellular	1.02553	0.524271	1.08013	0.163256	1.05283		0	1155	0.0099481	384	0.00497405
lp_1797	lp_1797	acetyltransferase, GNAT family (putative)	Hypothetical proteins	Conserved: putative function	@Intracellular	1.02376	0.687067	1.03889	0.432303	1.03132		0.00994231	474	0	1667	0.00497115
lp_3363	copB	copper transporting ATPase	Transport and binding proteins	Cations	@Multi-transmembrane	0.46222	2.46002e-11	0.374809	0	0.418514		0	1156	0.0099211	385	0.00496055
lp_2565	lp_2565	Mg2+ and Co2+ transport protein	Transport and binding proteins	Cations	@Multi-transmembrane	1.0971	0.0955872	1.04557	0.484426	1.07133		0.00988235	480	0	1668	0.00494118
lp_2475	lp_2475	prophage P2b protein 6	Other categories	Phage and prophage related functions	@Intracellular	0.28438	0.451915	0.268059	0.395971	0.27622		0.00988235	481	0	1669	0.00494118
lp_tRNA25						0.999939	0.796058	0.960322	0.888419	0.98013		0.00988235	482	0	1670	0.00494118
lp_0059	arsC	arsenate reductase	Cellular processes	Adaptations and atypical conditions (Other)	@Intracellular	0.35068	0.743573	0.315143	0.603305	0.332911		0.00988235	483	0	1671	0.00494118
lp_3323	lp_3323	unknown	Hypothetical proteins	Conserved: other	@Intracellular	0.940535	0.802764	0.931209	0.757822	0.935872		0	1157	0.00984516	387	0.00492258
lp_2788	panE2	2-dehydropantoate 2-reductase	Biosynthesis of cofactors, prosthetic groups, and carriers	Pantothenate and coenzyme A	@Intracellular	0.976108	0.177987	0.804652	0.0541827	0.89038		0	1158	0.00982857	388	0.00491429
lp_2542	lp_2542	ABC transporter, permease protein (putative)	Transport and binding proteins	Unknown substrate	@Multi-transmembrane	1.05446	0.552427	1.03824	0.580676	1.04635		0	1159	0.00981053	390	0.00490526
lp_3160	lp_3160	multidrug transport protein	Transport and binding proteins	Unknown substrate	@Multi-transmembrane	0.220111	0.199419	0.208241	0.166654	0.214176		0	1160	0.00980398	392	0.00490199
lp_0846	lp_0846	unknown	Hypothetical proteins	Conserved: other	@Multi-transmembrane	1.07086	0.172469	1.04641	0.23988	1.05863		0	1161	0.00980268	393	0.00490134
lp_0621	rplJ	ribosomal protein L10	Protein synthesis	Ribosomal proteins: synthesis	@Intracellular	1.02501	0.415449	1.09776	0.0569766	1.06138		0	1162	0.00979098	394	0.00489549
lp_0360	lp_0360	transcription regulator, Rrf2 family (putative)	Regulatory functions	Other	@Intracellular	0.92811	0.509159	0.936686	0.643356	0.932398		0.00634056	692	0.00342857	1039	0.00488456
lp_0331	xylP1	GPH family transporter, carbohydrate proton symport, isoprimoverose like	Transport and binding proteins	Carbohydrates, organic alcohols and acids	@Multi-transmembrane	0.733003	0.00907639	0.653889	2.4051e-05	0.693446		0.00975	491	0	1672	0.004875
lp_3449	nox5	NADH oxidase	Energy metabolism	Aerobic	@Intracellular	0.452321	0.091126	0.287253	1.5492e-05	0.369787		0	1163	0.00975	397	0.004875
lp_0853	pepR1	prolyl aminopeptidase	Protein fate	Degradation of proteins, peptides, and glycopeptides	@Intracellular	1.03453	0.438232	0.993767	0.943484	1.01415		0.00974026	492	0	1673	0.00487013
lp_0589	accB1	acetyl-CoA carboxylase, biotin carboxyl carrier protein	Fatty acid and phospholipid metabolism	Fatty acid biosynthesis	@Intracellular	0.944025	0.23668	0.929248	0.127531	0.936636		0	1164	0.00973296	398	0.00486648
lp_1619	pkn1	serine/threonine protein kinase (putative)	Protein fate	Protein modification and repair	@Intracellular /TMH start AFTER 60	0.959726	0.491705	0.96409	0.582408	0.961908		0	1165	0.00971538	399	0.00485769
lp_1051	rplF	ribosomal protein L6	Protein synthesis	Ribosomal proteins: synthesis	@Intracellular	0.965631	0.83302	1.04189	0.524791	1.00376		0.00968547	494	0	1674	0.00484274
lp_2063	lexA	transcription repressor and protease LexA of the SOS regulon	Regulatory functions	Other	@Intracellular	0.93549	0.136168	0.915514	0.0611581	0.925502		0.00782256	548	0.00185714	1298	0.00483985
lp_2674	nhaP3	Na(+)/H(+) antiporter	Transport and binding proteins	Cations	@Multi-transmembrane	0.763591	0.0269515	0.795935	0.146172	0.779763		0	1166	0.00967485	400	0.00483743
lp_1622	tpk	thiamin pyrophosphokinase	Biosynthesis of cofactors, prosthetic groups, and carriers	Thiamine	@Intracellular	1.04066	0.75833	0.945319	0.407619	0.992989		0.00371429	842	0.00595238	695	0.00483333
lp_2620	lp_2620	cell surface hydrolase, membrane-bound	Cell envelope	Cell surface proteins: membrane bound	@Secretory(released) (with CS)	1.0284	0.100927	0.949229	0.438612	0.988816		0	1167	0.00965634	402	0.00482817
lp_1899	dnaE	DNA-directed DNA polymerase III, alpha chain	DNA metabolism	DNA replication recombination, and repair	@Intracellular	0.86101	0.0859011	0.847072	0.06216	0.854041		0.00782256	549	0.00181818	1391	0.00482037
lp_1062	rpoA	DNA-directed RNA polymerase, alpha subunit	Transcription	DNA-dependent RNA polymerase	@Intracellular	0.995638	0.821058	1.05804	0.292519	1.02684		0	1168	0.00963791	403	0.00481895
lp_2540	lp_2540	unknown	Hypothetical proteins	Not conserved: other	@Intracellular	0.196248	0.715273	0.182555	0.5	0.189402		0.00373333	818	0.00586667	701	0.0048
lp_3327	lp_3327	cadmium-/zinc-/cobalt- transporting ATPase	Transport and binding proteins	Cations	@Multi-transmembrane	0.994186	0.510477	0.949824	0.974772	0.972005		0.0096	497	0	1675	0.0048
lp_1369	lp_1369	lipoprotein precursor (putative)	Cell envelope	Cell surface proteins: lipoproteins	@Lipid anchored	0.877335	0.534556	0.857232	0.341397	0.867284		0.0096	498	0	1676	0.0048
lp_1680	accA2	acetyl-CoA carboxylase, carboxyl transferase subunit alpha	Fatty acid and phospholipid metabolism	Fatty acid biosynthesis	@Intracellular	0.888447	0.0224987	0.980166	0.331818	0.934307		0.0096	499	0	1677	0.0048
lp_1268	lp_1268	integrase/recombinase	Other categories	Phage and prophage related functions	@Intracellular	0.813319	0.223086	0.829615	0.797108	0.821467		0.00957759	500	0	1678	0.0047888
lp_3010	pts23C	cellobiose PTS, EIIC	Transport and binding proteins	PTS systems	@Multi-transmembrane	0.249744	0.0757627	0.261884	0.284176	0.255814		0	1169	0.00954158	409	0.00477079
lp_0865	lp_0865	unknown	Hypothetical proteins	Conserved: other	@Intracellular	0.81504	0.0154793	0.927326	0.660767	0.871183		0	1170	0.00954158	410	0.00477079
lp_2154	pdhA	pyruvate dehydrogenase complex, E1 component, alpha subunit	Energy metabolism	Glycolysis	@Intracellular	0.904111	0.992091	0.819904	0.801639	0.862008		0.00378947	745	0.00571429	721	0.00475188
lp_1886	lp_1886	unknown	Hypothetical proteins	Conserved: other	@Intracellular	0.903365	0.0699838	0.90499	0.184969	0.904178		0	1171	0.00949201	414	0.00474601
lp_1265	oppF	oligopeptide ABC transporter, ATP-binding protein	Transport and binding proteins	Amino acids, peptides and amines	@Intracellular	1.0084	0.683333	1.06297	0.220307	1.03568		0	1172	0.00949038	415	0.00474519
lp_1059a	rpmJ	ribosomal protein L36	Protein synthesis	Ribosomal proteins: synthesis	@Intracellular	0.982287	0.933618	1.07707	0.195389	1.02968		0	1173	0.0094844	417	0.0047422
lp_0333	lp_0333	unknown	Hypothetical proteins	Conserved: other	@Intracellular	1.19221	0.000511746	1.10618	0.135398	1.14919		0	1174	0.00946232	422	0.00473116
lp_3044	amd	aminohydrolase/peptidase M20D family	Energy metabolism	Amino acids and amines	@Intracellular	0.933532	0.530446	0.85755	0.0508934	0.895541		0.00943158	502	0	1679	0.00471579
lp_2645	acm2	cell wall hydrolase/muramidase	Cell envelope	Murein sacculus and peptidoglycan	@Secretory(released) (with CS)	0.971731	0.842881	0.994492	0.933644	0.983112		0.00942857	506	0	1680	0.00471429
lp_0606	radA	DNA repair protein RadA	DNA metabolism	DNA replication recombination, and repair	@Intracellular	1.07479	0.139419	1.01732	0.785788	1.04606		0.00942857	507	0	1681	0.00471429
lp_3552	lp_3552	unknown	Hypothetical proteins	Conserved: other	@Intracellular	0.426082	0.423457	0.43191	0.514138	0.428996		0.00942857	508	0	1682	0.00471429
lp_3484	lacM	beta-galactosidase, small subunit	Energy metabolism	Sugars	@Intracellular	0.3334	1.00212	0.31286	0.867341	0.32313		0.00439216	731	0.005	827	0.00469608
lp_0452	lp_0452	phosphohydrolase, MutT/nudix family (putative)	Purines, pyrimidines, nucleosides and nucleotides	Salvage of nucleosides and nucleotides	@Intracellular	0.908188	0.953098	0.884045	0.961982	0.896116		0	1175	0.00936822	424	0.00468411
lp_2689	lp_2689	transcription regulator, LysR family	Regulatory functions	LysR-family regulators	@Intracellular	0.746352	0.269608	0.801421	0.788609	0.773886		0.00363636	905	0.00570175	726	0.00466906
lp_2269	lp_2269	unknown	Hypothetical proteins	Conserved: other	@Intracellular	0.990961	0.913195	0.977926	0.981233	0.984443		0	1176	0.00930666	426	0.00465333
lp_2613	lp_2613	ABC transporter, permease protein	Transport and binding proteins	Unknown substrate	@Multi-transmembrane	0.988246	0.618592	0.958537	0.827967	0.973392		0.00930144	511	0	1683	0.00465072
lp_0214	lp_0214	chromosome condensation protein (putative)	Cellular processes	Other	@Multi-transmembrane	1.04364	0.530121	1.04768	0.476879	1.04566		0	1177	0.0092922	428	0.0046461
lp_3064	lp_3064	extracellular protein	Cell envelope	Cell surface proteins: other	@Secretory(released) (with CS)	0.239942	0.400263	0.231236	0.443719	0.235589		0	1178	0.0092922	429	0.0046461
lp_0403	plnR	plantaricin biosynthesis protein PlnR	Cellular processes	Toxin production and resistance (plantaricin)	@N-terminally anchored (No CS)	1.13925	0.00689353	0.979651	0.0965245	1.05945		0	1179	0.0092922	430	0.0046461
lp_1008	lysP	lysine transport protein	Transport and binding proteins	Amino acids, peptides and amines	@Multi-transmembrane	0.941437	0.216152	0.98459	0.86082	0.963013		0	1180	0.0092922	431	0.0046461
lp_1787	cat	chloramphenicol O-acetyltransferase	Other categories	Drug and analog sensitivity	@Intracellular	0.71084	6.65534e-05	0.79137	0.0440619	0.751105		0	1181	0.00926897	432	0.00463448
lp_2574	lp_2574	integral membrane protein	Hypothetical proteins	Conserved: membrane proteins	@Multi-transmembrane	0.969092	0.516435	0.977187	0.719966	0.973139		0.00923077	514	0	1684	0.00461538
lp_2069	lp_2069	unknown	Hypothetical proteins	Not conserved: other	@Intracellular	0.133837	0.513643	0.117616	0.0471985	0.125726		0	1182	0.00920825	435	0.00460412
lp_2349	hicD3	L-2-hydroxyisocaproate dehydrogenase	Energy metabolism	Amino acids and amines	@Intracellular	1.16991	0.000550317	1.11419	0.0124911	1.14205		0.00603571	704	0.00315152	1116	0.00459361
lp_0769	aad	D-alanyl-D-alanine dipeptidase	Cell envelope	Murein sacculus and peptidoglycan	@Intracellular	0.923131	0.331091	0.843638	0.112547	0.883385		0.00266667	985	0.0065	628	0.00458333
lp_1056	secY	preprotein translocase, SecY subunit	Protein fate	Protein and peptide secretion	@Multi-transmembrane	0.973626	0.906011	1.05186	0.443905	1.01274		0	1183	0.00916142	436	0.00458071
lp_3595	rhaB	rhamnulokinase	Energy metabolism	Sugars	@Intracellular	0.460323	0.396259	0.466117	0.635102	0.46322		0	1184	0.00915895	438	0.00457947
lp_3275	lp_3275	extracellular protein, membrane-anchored (putative)	Cell envelope	Cell surface proteins: membrane bound	@N-terminally anchored (No CS)	0.944827	0.561017	0.944249	0.468302	0.944538		0	1185	0.00915895	439	0.00457947
lp_2844	tagE6	poly(glycerol-phosphate) alpha-glucosyltransferase	Cell envelope	Teichoic acid biosynthesis	@Intracellular	0.863432	0.0328485	0.89764	0.220333	0.880536		0	1186	0.00915895	440	0.00457947
lp_1508	polA	DNA-directed DNA polymerase I	DNA metabolism	DNA replication recombination, and repair	@Intracellular	0.904599	0.048084	0.865318	0.00427503	0.884958		0	1187	0.00914107	441	0.00457053
lp_0199	lp_0199	transcription regulator, Xre family (putative)	Regulatory functions	Other	@Intracellular	1.10545	0.0522935	1.06118	0.292161	1.08331		0	1188	0.0091366	443	0.0045683
lp_0512	rpmE	ribosomal protein L31	Protein synthesis	Ribosomal proteins: synthesis	@Intracellular	1.0244	0.668594	1.01545	0.560374	1.01993		0.00903529	521	0	1685	0.00451765
lp_1704	lp_1704	integral membrane protein	Hypothetical proteins	Conserved: membrane proteins	@Multi-transmembrane	1.06638	0.19492	1.00139	0.827089	1.03388		0.00715789	576	0.001875	1246	0.00451645
lp_2755	lp_2755	integral membrane protein (putative)	Hypothetical proteins	Conserved: membrane proteins	@Multi-transmembrane	1.31542	1.33773e-08	1.22455	0.000233552	1.26998		0.00735897	563	0.00166667	1436	0.00451282
lp_0962	recQ1	ATP-dependent DNA helicase RecQ	DNA metabolism	DNA replication recombination, and repair	@Intracellular	0.903803	0.119922	0.885331	0.0598384	0.894567		0.0072	571	0.0018	1408	0.0045
lp_1869	dfrA	dihydrofolate reductase	Biosynthesis of cofactors, prosthetic groups, and carriers	Folic acid	@Intracellular	0.90729	0.119409	0.899198	0.075598	0.903244		0	1189	0.00898208	447	0.00449104
lp_2083	lp_2083	unknown	Hypothetical proteins	Conserved: other	@Intracellular	0.996214	0.911868	0.943176	0.532564	0.969695		0.00373333	819	0.00524176	781	0.00448755
lp_1069	ndh2	NADH dehydrogenase, membrane-anchored	Energy metabolism	Electron transport	@Multi-transmembrane	1.20818	3.74766e-06	1.15635	0.00164178	1.18226		0	1190	0.00896897	450	0.00448448
lp_3106	fhuG	iron chelatin ABC transporter, permease protein	Transport and binding proteins	Cations	@Multi-transmembrane	1.27963	4.96356e-05	1.3579	2.06168e-05	1.31876		0	1191	0.00896897	451	0.00448448
lp_1671	fabH2	3-oxoacyl-[acyl-carrier protein] synthase III	Fatty acid and phospholipid metabolism	Fatty acid biosynthesis	@Intracellular	0.899622	0.0481374	0.983379	0.466105	0.9415		0	1192	0.00896897	452	0.00448448
lp_1552	lp_1552	integral membrane protein	Hypothetical proteins	Not conserved: membrane proteins	@Multi-transmembrane	0.38746	0.202813	0.354225	0.0649613	0.370842		0	1193	0.00896897	453	0.00448448
lp_1549	sbcD	exonuclease SbcD	DNA metabolism	Degradation of DNA	@Intracellular	0.81358	0.0727287	0.789529	0.0431311	0.801554		0	1194	0.00896897	454	0.00448448
lp_1949	lp_1949	integral membrane protein	Hypothetical proteins	Conserved: membrane proteins	@Multi-transmembrane	0.687283	0.625883	0.677181	0.654089	0.682232		0.00711111	582	0.00184615	1326	0.00447863
lp_2462	lp_2462	prophage P2b protein 19, head-to-tail joining	Other categories	Phage and prophage related functions	@Intracellular	0.135545	0.760913	0.135133	0.749559	0.135339		0.00705882	594	0.001875	1247	0.00446691
lp_2548	lp_2548	3-hydroxyisobutyrate dehydrogenase related beta-hydroxyacid dehydrogenase	Energy metabolism	Anaerobic	@N-terminally anchored (No CS)	0.995109	1.00624	0.964436	0.631214	0.979772		0.00711111	583	0.00181818	1392	0.00446465
lp_2889	lp_2889	cysteine/methionine metabolism protein (putative	Amino acid biosynthesis	Aspartate family	@Intracellular	0.790476	0.275027	0.789136	0.35503	0.789806		0.00705882	595	0.00184615	1327	0.00445249
lp_3427	lp_3427	metal-dependent hydrolase (putative), C-terminal domain	Hypothetical proteins	Conserved: putative function		0.507684	0.0447681	0.493077	0.0287763	0.500381		0.00366667	894	0.00523077	783	0.00444872
lp_1505	lp_1505	integral membrane protein	Hypothetical proteins	Not conserved: membrane proteins	@Multi-transmembrane	0.918428	0.306707	0.871867	0.0451472	0.895147		0.00888158	523	0	1686	0.00444079
lp_2631	lp_2631	lipase/esterase (putative)	Hypothetical proteins	Conserved: putative function	@Intracellular	1.06169	0.286543	1.06422	0.251608	1.06296		0.00533333	719	0.00352941	987	0.00443137
lp_p3_31						1.07404	0.147564	1.03838	0.430684	1.05621		0	1195	0.00886203	455	0.00443102
lp_0004	lp_0004	unknown	Hypothetical proteins	Conserved: other	@Intracellular	0.963134	0.750151	0.942398	0.481786	0.952766		0.0038	738	0.00504167	822	0.00442083
lp_2320	radC	DNA repair protein	DNA metabolism	DNA replication recombination, and repair	@Intracellular	1.01724	0.500643	1.01199	0.488066	1.01461		0.00882759	524	0	1687	0.00441379
lp_1074	lp_1074	ABC transporter, ATP-binding protein	Transport and binding proteins	Unknown substrate	@Intracellular	1.03912	0.514425	1.05247	0.318854	1.04579		0.00881569	525	0	1688	0.00440784
lp_1301	metK	methionine adenosyltransferase	Central intermediary metabolism	General	@Intracellular	0.993931	0.944027	1.01963	0.513126	1.00678		0.00693333	618	0.00184615	1328	0.00438974
lp_1935	lp_1935	cell surface hydrolase, membrane-bound (putative)	Cell envelope	Cell surface proteins: lipoproteins	@Lipid anchored	0.655354	0.864745	0.599487	0.451285	0.62742		0	1196	0.00872887	460	0.00436444
lp_3177	lp_3177	integral membrane protein	Hypothetical proteins	Conserved: membrane proteins	@Multi-transmembrane	0.800126	0.177814	1.14486	0.0782487	0.972492		0.00685714	638	0.00186667	1271	0.0043619
lp_0631	lp_0631	prophage P1 protein 8, phage transcriptional regulator, Cro/CI family	Other categories	Phage and prophage related functions	@Intracellular	1.136	0.0143841	1.08407	0.101889	1.11004		0.00871111	530	0	1689	0.00435556
lp_0961	lp_0961	transposase, fragment (putative)	Hypothetical proteins	Conserved: other	@Intracellular	0.836037	0.006994	0.841588	0.0371155	0.838813		0.00871111	531	0	1690	0.00435556
lp_p3_30						0.798494	0.00125248	0.823015	0.00894059	0.810754		0.00871111	532	0	1691	0.00435556
lp_1447	lp_1447	cell surface protein precursor	Cell envelope	Cell surface proteins: LPxTG anchor	@LPxTG Cell-wall anchored	0.329514	0.290927	0.303594	0.172206	0.316554		0.00376471	768	0.00494118	834	0.00435294
lp_0595	lp_0595	transport protein	Transport and binding proteins	Drug/metabolite (DMT superfamily)	@Multi-transmembrane	1.00977	0.162014	0.898516	0.81399	0.954143		0	1197	0.00869523	462	0.00434761
lp_1090	ttdA	L(+)-tartrate dehydratase, subunit A	Energy metabolism	Organic acids	@Intracellular	0.066447	0.637877	0.0596734	0.37267	0.0630602		0	1198	0.00869523	463	0.00434761
lp_2857	lp_2857	ABC transporter, ATP-binding protein, C-terminal domain	Transport and binding proteins	Unknown substrate		0.819689	0.855472	0.734058	0.607131	0.776874		0	1199	0.00869523	464	0.00434761
lp_2050	cdsA	phosphatidate cytidylyltransferase	Fatty acid and phospholipid metabolism	Glycerolipid metabolism	@Multi-transmembrane	0.936584	0.142854	0.924452	0.0942638	0.930518		0.00685714	639	0.00183333	1356	0.00434524
lp_2879	lp_2879	5'-nucleotidase	Hypothetical proteins	Conserved: putative function	@Intracellular	0.913818	0.741135	0.905645	0.718292	0.909732		0.00676923	649	0.001875	1248	0.00432212
lp_1664	lp_1664	zinc-dependent amidohydrolase, M20 family (putative)	Energy metabolism	Amino acids and amines	@Intracellular	0.570371	0.475346	0.603027	0.870012	0.586699		0.00676923	650	0.00185714	1299	0.00431319
lp_3568	nanA	N-acetylneuraminate lyase	Central intermediary metabolism	Amino sugars	@Intracellular	0.901026	0.407076	0.910012	0.527117	0.905519		0.00675	655	0.00186667	1272	0.00430833
lp_3097	lp_3097	transcription regulator, TetR family (putative)	Regulatory functions	TetR/AcrR-family regulators	@Intracellular	0.765501	0.319535	0.750217	0.284756	0.757859		0.00693333	619	0.0016732	1434	0.00430327
lp_2346	lp_2346	alcohol dehydrogenase, zinc-binding (putative)	Energy metabolism	Fermentation	@Intracellular	1.04901	0.276855	1.02485	0.46764	1.03693		0.00586667	713	0.0027	1141	0.00428333
lp_1788	lp_1788	unknown	Hypothetical proteins	Conserved: other	@Intracellular	0.706967	7.27455e-06	0.784198	0.0114778	0.745582		0.0036	919	0.00494118	835	0.00427059
lp_2442	lp_2442	prophage P2a protein 15	Other categories	Phage and prophage related functions		0.820585	0.978032	0.855868	0.802768	0.838226		0.00666667	664	0.00185714	1300	0.0042619
lp_0907	lp_0907	integral membrane protein, DedA family	Hypothetical proteins	Conserved: putative function	@Multi-transmembrane	0.798651	0.197551	0.761185	0.317707	0.779918		0.00852101	535	0	1692	0.0042605
lp_2708	pucR	purine transport regulator	Regulatory functions	Other	@Intracellular	1.0543	0.228551	0.93885	0.631909	0.996576		0.00852101	536	0	1693	0.0042605
lp_0369	gshR1	glutathione reductase	Biosynthesis of cofactors, prosthetic groups, and carriers	Glutathione, thioredoxin, and glutaredoxin	@Intracellular	1.0256	0.700013	0.993603	0.91923	1.0096		0.00852101	537	0	1694	0.0042605
lp_0684	lp_0684	prophage P1 protein 61	Other categories	Phage and prophage related functions	@Intracellular	1.18197	0.000493633	1.10049	0.072806	1.14123		0	1200	0.00851232	466	0.00425616
lp_0062	lp_0062	nitroreductase	Energy metabolism	Anaerobic	@Intracellular	0.5171	0.517643	0.512047	0.636792	0.514573		0	1201	0.00851232	467	0.00425616
lp_2780	pts20A	cellobiose PTS, EIIA	Transport and binding proteins	PTS systems	@Intracellular	1.05707	0.154997	1.12699	0.0158671	1.09203		0	1202	0.00851232	468	0.00425616
lp_0493	lp_0493	unknown	Hypothetical proteins	Conserved: other	@Intracellular	1.01098	0.525918	0.967449	0.802671	0.989217		0	1203	0.00851232	469	0.00425616
lp_0994	lp_0994	unknown	Hypothetical proteins	Not conserved: other	@Intracellular	0.134496	0.506993	0.128109	0.539523	0.131302		0.00378947	746	0.00471429	872	0.00425188
lp_0446	ppx1	exopolyphosphatase	Central intermediary metabolism	Phosphorus compounds	@Intracellular	0.920596	0.280829	0.89038	0.122896	0.905488		0.00625	694	0.00224561	1149	0.00424781
lp_3420	gadB	glutamate decarboxylase	Energy metabolism	Amino acids and amines	@Intracellular	1.04296	0.254102	0.929178	0.998379	0.986071		0	1204	0.00848806	470	0.00424403
lp_2042	lp_2042	unknown	Protein synthesis	Other	@Intracellular	0.956093	0.609723	0.95772	0.691527	0.956906		0	1205	0.00846181	471	0.00423091
lp_1800	lp_1800	unknown	Hypothetical proteins	Conserved: other	@Intracellular	1.08261	0.109599	1.08126	0.123822	1.08193		0	1206	0.0084396	472	0.0042198
lp_2168	recD	exodeoxyribonuclease V, alpha chain	DNA metabolism	Degradation of DNA	@Intracellular	0.944946	0.313873	0.929752	0.191662	0.937349		0.00333333	938	0.00510526	807	0.0042193
lp_1034	rplD	ribosomal protein L4	Protein synthesis	Ribosomal proteins: synthesis	@Intracellular	0.968324	0.905768	1.05027	0.407271	1.00929		0.00371429	843	0.00470526	876	0.00420977
lp_0975	xylP2	GPH family transporter, carbohydrate proton symport, isoprimoverose-like	Transport and binding proteins	Carbohydrates, organic alcohols and acids	@Multi-transmembrane	0.115985	0.381907	0.103209	0.146204	0.109597		0.00654545	676	0.00186667	1273	0.00420606
lp_1931	lp_1931	unknown	Hypothetical proteins	Conserved: other	@Intracellular	0.844443	0.866444	0.803854	0.583893	0.824149		0	1207	0.00840784	475	0.00420392
lp_0577	pts9D	mannose PTS, EIID	Transport and binding proteins	PTS systems	@Multi-transmembrane	1.04944	0.2406	1.10086	0.0518631	1.07515		0.00376471	769	0.00461538	884	0.00419005
lp_2556	hisA	phosphoribosylformimino-5-aminoimidazole carboxamideribotide isomerase	Amino acid biosynthesis	Histidine family	@Intracellular	0.665667	0.00363368	0.651232	0.00619114	0.658449		0	1208	0.00837793	476	0.00418897
lp_0354	rpiA2	ribose 5-phosphate epimerase	Energy metabolism	Pentose phosphate pathway	@Intracellular	0.988046	0.817023	0.945343	0.817849	0.966695		0	1209	0.00837273	477	0.00418636
lp_0967	lp_0967	unknown	Hypothetical proteins	Not conserved: other	@Multi-transmembrane	0.877727	0.0878742	0.858646	0.0426457	0.868187		0	1210	0.00836511	478	0.00418256
lp_3422	lp_3422	unknown	Hypothetical proteins	Not conserved: other	@Intracellular	1.00166	0.607038	0.961883	0.789554	0.981771		0	1211	0.00836337	479	0.00418168
lp_3390	lp_3390	prophage P3 protein 1, integrase	Other categories	Phage and prophage related functions	@Intracellular	1.01949	0.778127	0.999791	0.99254	1.00964		0	1212	0.00836142	480	0.00418071
lp_1498	narH	nitrate reductase, beta chain	Energy metabolism	Anaerobic	@Intracellular	0.302909	0.22648	0.274948	0.109689	0.288928		0	1213	0.00834753	482	0.00417376
lp_1426	lp_1426	unknown	Hypothetical proteins	Not conserved: other	@Intracellular	0.950152	0.274589	0.853923	0.820199	0.902038		0	1214	0.00834091	483	0.00417045
lp_2265	lp_2265	unknown	Hypothetical proteins	Conserved: other	@Intracellular	1.06186	0.163652	1.05915	0.20419	1.06051		0	1215	0.00830097	485	0.00415048
lp_3677	lp_3677	cell surface protein precursor	Cell envelope	Cell surface proteins: LPxTG anchor	@LPxTG Cell-wall anchored	0.71253	0.232601	0.663628	0.463162	0.688079		0.00829665	540	0	1695	0.00414833
lp_1535a	rpmF	ribosomal protein L32	Protein synthesis	Ribosomal proteins: synthesis	@Intracellular	1.08242	0.098342	1.06204	0.196771	1.07223		0	1216	0.00827569	487	0.00413784
lp_3366	lp_3366	unknown	Hypothetical proteins	Not conserved: other	@Intracellular	1.02079	0.778646	1.0343	0.615502	1.02755		0	1217	0.00826054	488	0.00413027
lp_0559	lp_0559	transport protein	Transport and binding proteins	Unknown substrate	@Multi-transmembrane	1.56479	2.01888e-08	1.22021	6.17854e-06	1.3925		0	1218	0.00826054	489	0.00413027
lp_0960	lp_0960	unknown	Hypothetical proteins	Not conserved: other	@Intracellular	0.591253	0.00601198	0.562643	0.00253567	0.576948		0	1219	0.00824176	490	0.00412088
lp_tRNA30						1.18024	0.00439841	1.16218	0.00457469	1.17121		0	1220	0.00823333	491	0.00411667
lp_2625	lp_2625	unknown	Hypothetical proteins	Not conserved: other	@Multi-transmembrane	0.828701	1.00156	0.773669	0.631978	0.801185		0.00822857	543	0	1696	0.00411429
lp_0334	pepD2	dipeptidase	Protein fate	Degradation of proteins, peptides, and glycopeptides	@Intracellular	1.17724	0.00194698	1.13185	0.0339016	1.15455		0	1221	0.00822718	494	0.00411359
lp_2739	lp_2739	ABC transporter, ATP-binding protein	Transport and binding proteins	Unknown substrate	@Intracellular	0.554975	1.90351e-06	0.573092	3.27772e-06	0.564034		0	1222	0.00822718	495	0.00411359
lp_3298	folK	2-amino-4-hydroxy-6-hydroxymethyldihydropteridine pyrophosphokinase	Biosynthesis of cofactors, prosthetic groups, and carriers	Folic acid	@Intracellular	1.04781	0.386341	0.970109	0.776484	1.00896		0.00685714	640	0.00133333	1518	0.00409524
lp_1699	lp_1699	unknown	Hypothetical proteins	Not conserved: other	@Intracellular	0.972219	0.993477	1.01522	0.68598	0.99372		0	1223	0.00816697	498	0.00408348
lp_0332	lp_0332	extracellular protein (putative)	Hypothetical proteins	Conserved: other	@N-terminally anchored (No CS)	1.18708	0.000845505	1.10743	0.118724	1.14725		0	1224	0.00816697	499	0.00408348
lp_2599	lp_2599	transcription regulator, DeoR family	Regulatory functions	DeoR-family regulators	@Intracellular	0.927747	0.175146	0.778456	0.815978	0.853102		0.00376471	770	0.0044	903	0.00408235
lp_2747	gtcA2	teichoic acid glycosylation protein	Cell envelope	Teichoic acid biosynthesis	@Multi-transmembrane	1.04988	0.0632258	0.973076	0.235006	1.01148		0	1225	0.00808889	500	0.00404444
lp_2885	lp_2885	integral membrane protein	Hypothetical proteins	Not conserved: membrane proteins	@Multi-transmembrane	0.29448	0.460816	0.270552	0.227738	0.282516		0.00625	695	0.00183333	1357	0.00404167
lp_1410	arcT	aminotransferase (PLP-dependent)	Energy metabolism	Amino acids and amines	@Intracellular	1.15532	0.137723	1.14544	0.0540438	1.15038		0	1226	0.0080732	501	0.0040366
lp_1621	rpe	ribulose-phosphate 3-epimerase	Energy metabolism	Pentose phosphate pathway	@Intracellular	0.993875	0.944202	0.908496	0.154962	0.951186		0	1227	0.00806897	503	0.00403448
lp_1213	lp_1213	transposase, fragment (putative)	Other categories	Transposon related functions	@Intracellular	0.643328	0.712747	0.58801	0.955024	0.615669		0	1228	0.00801111	506	0.00400556
lp_0588	fabH1	3-oxoacyl-[acyl-carrier protein] synthase III	Fatty acid and phospholipid metabolism	Fatty acid biosynthesis	@Intracellular	0.91692	0.0575491	0.906883	0.0375808	0.911902		0	1229	0.00800287	507	0.00400144
SRP						1.02575	0.666445	1.02715	0.656015	1.02645		0.008	546	0	1697	0.004
lp_1546	lp_1546	prenyltransferase	Biosynthesis of cofactors, prosthetic groups, and carriers	Menaquinone and ubiquinone	@Multi-transmembrane	1.02933	0.531413	0.986295	0.947903	1.00781		0	1230	0.00797479	508	0.00398739
lp_1995	lp_1995	lipoprotein precursor (putative)	Cell envelope	Cell surface proteins: lipoproteins	@Lipid anchored	0.649501	0.37723	0.631465	0.266902	0.640483		0	1231	0.00794483	512	0.00397241
lp_3547	pts35B	galactitol PTS, EIIB	Transport and binding proteins	PTS systems	@N-terminally anchored (No CS)	0.293181	0.638879	0.304057	0.946957	0.298619		0	1232	0.00794483	513	0.00397241
lp_1967	lp_1967	GTP-binding protein	Regulatory functions	GTP-binding proteins	@Intracellular	0.929829	0.113439	0.911772	0.0475383	0.9208		0.00794118	547	0	1698	0.00397059
lp_1114	citX	apo-citrate lyase phosphoribosyl-dephospho-CoA transferase	Energy metabolism	TCA cycle	@Intracellular	0.972195	0.801821	0.879226	0.386565	0.92571		0	1233	0.00793403	514	0.00396702
lp_1442	lp_1442	transcription regulator, Crp/FNR family	Regulatory functions	Crp/FNR-family regulators	@Intracellular	1.01548	0.638722	1.0405	0.308807	1.02799		0	1234	0.00793403	515	0.00396702
lp_3620	pts37C	sorbitol PTS, EIIC	Transport and binding proteins	PTS systems	@Multi-transmembrane	0.375967	0.150333	0.367485	0.0874949	0.371726		0	1235	0.00792163	520	0.00396082
lp_2675	lp_2675	multidrug transport protein, major facilitator superfamily	Transport and binding proteins	Multidrug resistance	@Multi-transmembrane	0.976009	0.784845	0.963407	0.686253	0.969708		0	1236	0.00792163	521	0.00396082
lp_0852	pox2	pyruvate oxidase	Energy metabolism	Aerobic	@Intracellular	0.773115	0.0269987	0.811546	0.106047	0.792331		0.00376471	771	0.00414833	915	0.00395652
lp_1103	citR	citrate lyase regulator	Regulatory functions	DeoR-family regulators	@Intracellular	0.895954	0.0439725	0.868248	0.030423	0.882101		0	1237	0.00782609	523	0.00391304
lp_0316	potC	spermidine/putrescine ABC transporter, permease protein	Transport and binding proteins	Amino acids, peptides and amines	@Multi-transmembrane	1.23771	7.43652e-05	1.33378	1.56322e-07	1.28575		0	1238	0.00780607	524	0.00390303
lp_2221	rluD2	pseudouridylate synthase	Protein synthesis	tRNA and rRNA base modification	@Intracellular	1.03464	0.493963	1.02934	0.575758	1.03199		0.00779221	550	0	1699	0.0038961
lp_0361	lp_0361	unknown	Hypothetical proteins	Not conserved: other	@N-terminally anchored (No CS)	0.864638	0.731728	1.28348	0.00936427	1.07406		0	1239	0.00778851	528	0.00389425
lp_2979	lp_2979	acetoin utilization protein (putative)	Hypothetical proteins	Conserved: putative function		1.29538	0.000725122	1.3182	0.00193278	1.30679		0	1240	0.00777195	529	0.00388598
lp_1328	glpQ1	glycerophosphodiester phosphodiesterase	Fatty acid and phospholipid metabolism	Glycerolipid metabolism	@Intracellular	0.999784	0.645147	0.958344	0.946853	0.979064		0	1241	0.00776842	530	0.00388421
lp_3185	lp_3185	branched-chain amino acid transport protein	Transport and binding proteins	Amino acids, peptides and amines	@Multi-transmembrane	1.09722	0.0531966	1.09531	0.0646921	1.09626		0	1242	0.0077616	531	0.0038808
lp_0922	lp_0922	MFS family transporter, carbohydrate transport, prephenate-like	Transport and binding proteins	Unknown substrate	@Multi-transmembrane	0.366758	0.654808	0.357663	0.812907	0.362211		0	1243	0.0077616	532	0.0038808
lp_1856	lp_1856	methonine synthase (cobalamine-independent), C-terminal domain (putative)	Amino acid biosynthesis	Aspartate family	@Intracellular	0.749765	6.88058e-05	0.731188	9.21071e-06	0.740477		0	1244	0.0077616	533	0.0038808
lp_2086	apt	adenine phosphoribosyltransferase	Purines, pyrimidines, nucleosides and nucleotides	Salvage of nucleosides and nucleotides	@Intracellular	1.14633	0.00435909	1.13181	0.0180009	1.13907		0	1245	0.00772567	534	0.00386284
lp_0635	lp_0635	prophage P1 protein 12, phage transcriptional regulator	Other categories	Phage and prophage related functions	@Intracellular	0.399918	0.738443	0.392809	0.655953	0.396363		0	1246	0.00768768	538	0.00384384
lp_1220	cps3D	polysaccharide biosynthesis protein (putative)	Cell envelope	Surface polysaccharides, lipopolysaccharides and antigens	@Secretory(released) (with CS)	0.695375	0.750356	0.513259	0.358367	0.604317		0	1247	0.00768768	539	0.00384384
lp_2677	lp_2677	oxidoreductase	Hypothetical proteins	Conserved: putative function	@Intracellular	0.817725	0.778532	0.781968	0.501851	0.799846		0	1248	0.00766061	541	0.0038303
lp_2582	glpQ4	glycerophosphodiester phosphodiesterase	Fatty acid and phospholipid metabolism	Glycerolipid metabolism	@Multi-transmembrane	0.928538	0.506706	0.873745	0.0986239	0.901142		0.00761905	552	0	1700	0.00380952
lp_p3_29						0.810703	0.00677141	0.814339	0.010296	0.812521		0.00266667	986	0.00494118	836	0.00380392
lp_0038	lp_0038	regulator of two-component system	Regulatory functions	Two-component regulators	@N-terminally anchored (No CS)	1.00155	0.970448	1.0001	0.987163	1.00083		0	1249	0.00759278	545	0.00379639
lp_0799	smpB	SSRA RNA binding protein	Protein synthesis	Other	@Intracellular	1.12669	0.0152069	1.08941	0.0999874	1.10805		0	1250	0.00759278	546	0.00379639
lp_3557	araP	MFS family transporter, carbohydrate, arabinose (promiscuous)	Transport and binding proteins	Carbohydrates, organic alcohols and acids	@Multi-transmembrane	0.326099	0.0966652	0.323929	0.173003	0.325014		0	1251	0.00759278	547	0.00379639
lp_1381	astA	arylsulfate sulfotransferase	Central intermediary metabolism	Sulfur metabolism	@N-terminally anchored (No CS)	0.639247	0.0465673	0.618081	0.029455	0.628664		0	1252	0.00759278	548	0.00379639
lp_0116	thiP	hydroxymethylpyrimidine permease	Transport and binding proteins	Nucleosides, purines and pyrimidines	@Multi-transmembrane(Lipid modified N-termini)	0.626734	0.00433779	0.598077	0.00206681	0.612405		0	1253	0.00759064	549	0.00379532
lp_2795	lp_2795	cell surface protein precursor	Cell envelope	Cell surface proteins: LPxTG anchor	@LPxTG Cell-wall anchored	0.60882	0.0937969	0.660844	0.39522	0.634832		0.00266667	987	0.00486621	859	0.00376644
lp_3663	lp_3663	nucleotide-binding protein, universal stress protein UspA family	cellular processes	adaptation and atypical conditions: other	@Intracellular	1.1411	0.00499495	1.09664	0.0764037	1.11887		0.00752381	554	0	1701	0.0037619
lp_3512	pbg8	6-phospho-beta-glucosidase	Energy metabolism	Sugars	@Intracellular	1.02716	0.448674	1.01785	0.516048	1.02251		0.00751111	555	0	1702	0.00375556
lp_3194	guaB	IMP dehydrogenase	Purines, pyrimidines, nucleosides and nucleotides	Purine ribonucleotide biosynthesis		1.11576	0.0282848	1.0688	0.182555	1.09228		0.00748178	557	0	1703	0.00374089
lp_2741	lp_2741	integral membrane protein (putative)	Hypothetical proteins	Not conserved: membrane proteins	@Multi-transmembrane	1.0133	0.849984	0.979639	0.75729	0.996468		0	1254	0.00746021	552	0.00373011
lp_0680	lp_0680	prophage P1 protein 57	Other categories	Phage and prophage related functions	@Intracellular	0.844627	0.233588	0.810848	0.554528	0.827737		0	1255	0.00746021	553	0.00373011
lp_0569	tex	transcription accessory protein (S1 RNA binding domain)	Transcription	Other	@Intracellular	0.953194	0.666368	0.962161	0.774015	0.957678		0	1256	0.00746021	554	0.00373011
lp_2088	lp_2088	unknown	Hypothetical proteins	Conserved: other	@Multi-transmembrane	0.947557	0.263262	0.94258	0.254593	0.945069		0	1257	0.00743137	555	0.00371569
lp_1489	lp_1489	unknown	Hypothetical proteins	Conserved: other	@Intracellular	0.834337	0.386516	0.788159	0.191226	0.811248		0.00740659	559	0	1704	0.0037033
lp_1360	lp_1360	transcription regulator, MarR family	Regulatory functions	MarR-family regulators	@Intracellular	0.768003	0.00210983	0.615455	2.22962e-09	0.691729		0	1258	0.00740476	556	0.00370238
lp_3026	lp_3026	short-chain dehydrogenase/oxidoreductase	Energy metabolism	Aerobic	@N-terminally anchored (No CS)	0.293094	0.496538	0.283737	0.682611	0.288415		0.00419048	734	0.00321396	1103	0.00370222
lp_3458	lp_3458	transcription regulator, TetR family (putative)	Regulatory functions	TetR/AcrR-family regulators	@Intracellular	1.20679	2.44889e-05	1.20337	7.5775e-05	1.20508		0	1259	0.0074023	557	0.00370115
lp_0640	lp_0640	prophage P1 protein 17	Other categories	Phage and prophage related functions	@Intracellular	0.678069	0.784656	0.620867	0.803713	0.649468		0.00738095	561	0	1705	0.00369048
lp_3653	pts38BC	sorbitol PTS, EIIBC	Transport and binding proteins	PTS systems	@Multi-transmembrane	0.204868	0.356168	0.194628	0.365829	0.199748		0.00366667	895	0.00366667	949	0.00366667
lp_1054	rpmD	ribosomal protein L30	Protein synthesis	Ribosomal proteins: synthesis	@Intracellular	0.989192	0.9001	1.06013	0.289424	1.02466		0.00375	789	0.00355263	984	0.00365132
lp_0860	lp_0860	transposase, fragment	Other categories	Transposon related functions	@N-terminally anchored (No CS)	0.990707	0.652833	0.877002	0.594684	0.933855		0.00729825	566	0	1706	0.00364912
lp_0506	sdhA	L-serine dehydratase, alpha subunit	Energy metabolism	Amino acids and amines	@Intracellular	0.947363	0.625611	0.977475	0.311094	0.962419		0.00378947	747	0.0035	1003	0.00364474
lp_2523	lp_2523	unknown	Hypothetical proteins	Not conserved: other	@Multi-transmembrane	0.314982	0.292146	0.276597	0.079241	0.29579		0	1260	0.00728095	560	0.00364048
lp_1864	ctpA	carboxy-terminal proteinase, S41 family, peptidoglycan-bound	Protein fate	Degradation of proteins, peptides, and glycopeptides	@N-terminally anchored (No CS)	1.05554	0.178772	1.08111	0.0876938	1.06832		0.00377778	760	0.0035	1004	0.00363889
lp_0736	comFC	late competence protein, phosphoribosyltransferase (putative)	Cellular processes	DNA Transformation and competence	@Intracellular	0.191852	0.252883	0.184842	0.216568	0.188347		0.00378947	748	0.00346667	1022	0.00362807
lp_0272	lp_0272	aromatic acid carboxylyase, subunit D (putative)	Hypothetical proteins	Conserved: putative function	@Intracellular	0.972708	0.867599	0.98853	0.885577	0.980619		0.0054	718	0.00184615	1329	0.00362308
lp_1201	cps2E	priming glycosyltransferase	Cell envelope	Surface polysaccharides, lipopolysaccharides and antigens	@N-terminally anchored (No CS)	0.716249	0.692307	0.670926	0.389475	0.693587		0	1261	0.00723775	562	0.00361887
lp_0252	lp_0252	unknown	Hypothetical proteins	Conserved: other	@Intracellular	0.129105	0.0900022	0.12181	0.079349	0.125458		0	1262	0.00722576	563	0.00361288
lp_1113	lp_1113	fumarate reductase, flavoprotein subunit	Energy metabolism	Electron transport	@Intracellular	1.34112	1.61264e-05	1.34594	2.48095e-05	1.34353		0.00533333	720	0.00188889	1195	0.00361111
lp_3369	lmrB-C	multidrug transport protein, C-terminal domain	Transport and binding proteins	Multidrug resistance		0.691562	0.562588	0.705198	0.165382	0.69838		0	1263	0.00722222	565	0.00361111
lp_0838	lp_0838	integral membrane protein	Hypothetical proteins	Conserved: other	@Multi-transmembrane	0.83264	0.85474	0.817367	0.858767	0.825003		0.00375	790	0.00346667	1023	0.00360833
lp_2515	lp_2515	phosphohydrolase, MutT/nudix family (putative)	Purines, pyrimidines, nucleosides and nucleotides	Salvage of nucleosides and nucleotides	@Intracellular	0.764045	0.0458696	0.787393	0.254215	0.775719		0.00363636	906	0.00357143	970	0.0036039
lp_3415	lp_3415	transcription regulator, AraC family	Regulatory functions	Other	@Intracellular	0.624569	0.075865	0.623602	0.130584	0.624086		0	1264	0.00720773	567	0.00360386
lp_2849	lp_2849	ABC transporter, ATP-binding protein	Transport and binding proteins	Unknown substrate	@Intracellular	1.0451	0.428041	0.978431	0.831714	1.01177		0	1265	0.00720622	569	0.00360311
lp_2616	lp_2616	unknown	Hypothetical proteins	Not conserved: other	@Intracellular	0.650998	0.00976599	0.62848	0.00630607	0.639739		0.0072	572	0	1707	0.0036
lp_2664	lp_2664	metal-dependent phosphohydrolase, HD family	Hypothetical proteins	Conserved: putative function	@Intracellular	0.98076	0.886731	1.0095	0.78327	0.995132		0.0072	573	0	1708	0.0036
lp_2663	lp_2663	integral membrane protein	Hypothetical proteins	Conserved: membrane proteins	@Multi-transmembrane	0.933256	0.723775	0.916003	0.577179	0.924629		0.0072	574	0	1709	0.0036
lp_1627	recG	ATP-dependent DNA helicase RecG	DNA metabolism	DNA replication recombination, and repair	@Intracellular	0.891872	0.0155382	0.88935	0.0276905	0.890611		0.0072	575	0	1710	0.0036
lp_1157	lp_1157	transcription regulator, RpiR family	Regulatory functions	RpiR-family regulators	@Intracellular	0.976704	0.861145	0.933064	0.303672	0.954884		0	1266	0.0072	570	0.0036
lp_3122	nhaP4	Na(+)/H(+) antiporter	Transport and binding proteins	Cations	@Multi-transmembrane	1.06083	0.282617	1.06148	0.236971	1.06115		0	1267	0.00716479	571	0.00358239
lp_2713	lp_2713	unknown	Hypothetical proteins	Conserved: other	@Intracellular	1.02033	0.342022	1.04401	0.238079	1.03217		0	1268	0.00716479	572	0.00358239
lp_3365	copR	transcription regulator of CopAB ATPases	Regulatory functions	Other	@Intracellular	0.896957	0.503778	0.801834	0.0184614	0.849395		0.00715789	577	0	1711	0.00357895
lp_1631	rnc	ribonuclease III	Transcription	Degradation of RNA	@Intracellular	1.01414	0.83867	1.00349	0.965825	1.00882		0.00715789	578	0	1712	0.00357895
lp_3499	aroD4	shikimate 5-dehydrogenase	Amino acid biosynthesis	Aromatic amino-acid family	@N-terminally anchored (No CS)	0.133417	0.661748	0.131533	0.598482	0.132475		0.00715789	579	0	1713	0.00357895
lp_1812	lp_1812	lipoprotein precursor (putative)	Cell envelope	Cell surface proteins: lipoproteins	@Lipid anchored	0.896663	0.336647	0.875039	0.229327	0.885851		0.00715789	580	0	1714	0.00357895
lp_1512	dnaB	replication initiation and membrane attachment protein DnaB	DNA metabolism	DNA replication recombination, and repair	@Intracellular	0.965199	0.608975	0.932837	0.226045	0.949018		0.00363636	907	0.0035	1005	0.00356818
lp_0884	pts11A	PTS, EIIA (putative)	Transport and binding proteins	PTS systems	@Intracellular	0.356216	0.969955	0.338366	0.96176	0.347291		0	1269	0.00713252	573	0.00356626
lp_2742	lp_2742	transcription regulator, GntR family	Regulatory functions	GntR-family regulators	@Intracellular	1.0065	0.900138	0.984332	0.868862	0.995414		0	1270	0.00712261	574	0.0035613
lp_3073	lp_3073	extracellular protein	Cell envelope	Cell surface proteins: other	@N-terminally anchored (with CS)	0.38564	0.475598	0.38716	0.698849	0.3864		0.00369231	874	0.00342857	1040	0.00356044
lp_0150	lp_0150	ABC transporter, acessory protein (putative), Cobalt (or cobalamine)	Hypothetical proteins	Conserved: membrane proteins	@Multi-transmembrane	1.08688	0.0564101	1.03041	0.470937	1.05864		0	1271	0.00711434	577	0.00355717
lp_2021	pbpX2	serine-type D-Ala-D-Ala carboxypeptidase	Cell envelope	Murein sacculus and peptidoglycan	@N-terminally anchored (No CS)	1.14432	0.00425019	1.14361	0.00512647	1.14396		0	1272	0.00711434	578	0.00355717
lp_0601	pepC1	aminopeptidase C	Protein fate	Degradation of proteins, peptides, and glycopeptides	@Intracellular	1.02211	0.559368	1.02849	0.480028	1.0253		0	1273	0.00711434	579	0.00355717
lp_3432	lp_3432	S-adenosyl-L-methionine binding protein (putative)	Hypothetical proteins	Conserved: putative function	@Intracellular	0.920126	0.705968	0.869506	0.318205	0.894816		0	1274	0.00711434	580	0.00355717
lp_2030	aldB	alpha-acetolactate decarboxylase	Energy metabolism	Fermentation	@Intracellular	0.972241	0.661671	0.972773	0.720201	0.972507		0.00711111	584	0	1715	0.00355556
lp_0263	treA	trehalose-6-phosphate hydrolase	Central intermediary metabolism	Biosynthesis and degradation of polysaccharides	@Intracellular	0.772493	0.395896	0.755505	0.305203	0.763999		0.00711111	585	0	1716	0.00355556
lp_2121	lp_2121	unknown	Hypothetical proteins	Conserved: other	@Intracellular	0.768746	0.000245881	0.793378	0.00960566	0.781062		0.00711111	586	0	1717	0.00355556
lp_3378	lp_3378	prophage P3 protein 12	Other categories	Phage and prophage related functions	@Intracellular	0.673497	0.597141	0.692256	0.831691	0.682877		0.00711111	587	0	1718	0.00355556
lp_3226	lp_3226	tRNA (uracil-5-)-methyltransferase	Protein synthesis	tRNA and rRNA base modification	@Intracellular	1.02728	0.61119	0.95784	0.574747	0.992559		0.00363636	908	0.00345714	1032	0.00354675
lp_0715	phnD	phosphonates ABC transporter, substrate binding protein (putative)	Transport and binding proteins	Anions	@Lipid anchored	0.37991	0.421704	0.344383	0.187075	0.362146		0	1275	0.00708497	581	0.00354248
lp_1076	truA	tRNA pseudouridine synthase A	Protein synthesis	tRNA and rRNA base modification	@Intracellular	1.02943	0.721405	1.03425	0.509074	1.03184		0.00705882	596	0	1719	0.00352941
lp_2237	lp_2237	5'-nucleotidase	sugar metabolism	sugars	@Intracellular	1.01617	0.837246	1.00485	0.970345	1.01051		0.00705882	597	0	1720	0.00352941
lp_0471	prs1	ribose-phosphate pyrophosphokinase	Purines, pyrimidines, nucleosides and nucleotides	Salvage of nucleosides and nucleotides	@Intracellular	1.1792	0.000960077	1.19936	0.000312992	1.18928		0.00705882	598	0	1721	0.00352941
lp_3460	lp_3460	unknown	Hypothetical proteins	Conserved: other	@Intracellular	0.959781	0.873555	0.984366	0.796951	0.972074		0.00705882	599	0	1722	0.00352941
lp_0574	lp_0574	extracellular protein (putative)	Cell envelope	Cell surface proteins: other	@Secretory(released) (with CS)	0.472086	0.570238	0.462623	0.652334	0.467355		0.00705882	600	0	1723	0.00352941
lp_1291	lp_1291	unknown	Hypothetical proteins	Conserved: other	@Intracellular	1.03324	0.375988	0.965464	0.777644	0.999351		0.00705882	601	0	1724	0.00352941
lp_2865	lp_2865	acetyltransferase, GNAT family (putative)	Hypothetical proteins	Conserved: putative function	@Intracellular	1.04076	0.462806	1.02952	0.577619	1.03514		0	1276	0.00705882	584	0.00352941
lp_1105	mae	malic enzyme, NAD-dependent	Energy metabolism	Fermentation	@Intracellular	1.24302	0.0145211	1.10241	0.211337	1.17271		0	1277	0.00703175	585	0.00351587
lp_2790	lp_2790	2-hydroxyacid dehydrogenase	Energy metabolism	Glycolysis	@Intracellular	0.986316	0.895241	0.938082	0.369858	0.962199		0.00363636	909	0.00338462	1056	0.00351049
lp_1733	mvaK2	phosphomevalonate kinase	Fatty acid and phospholipid metabolism	Sterol, Vitamin K, Vitamin E, carotenoids biosynthesis	@Intracellular	0.961169	0.610667	0.953145	0.48473	0.957157		0.007	606	0	1725	0.0035
lp_1885	recQ2	ATP-dependent DNA helicase RecQ	DNA metabolism	DNA replication recombination, and repair	@Intracellular	0.894655	0.0288406	0.917657	0.23709	0.906156		0.007	607	0	1726	0.0035
lp_3263	crtM	dehydrosqualene synthase	Biosynthesis of cofactors, prosthetic groups, and carriers	Other	@Intracellular	0.821573	0.0257818	0.718451	2.58597e-05	0.770012		0.007	608	0	1727	0.0035
lp_0871	lp_0871	integral membrane protein	Hypothetical proteins	Conserved: membrane proteins	@Multi-transmembrane	1.05036	0.257591	1.06667	0.152978	1.05852		0.007	609	0	1728	0.0035
lp_1236	lp_1236	unknown	Hypothetical proteins	Conserved: other	@Intracellular	0.087899	0.784429	0.0768831	0.385548	0.082391		0.007	610	0	1729	0.0035
lp_1977	tagB3	glycosyl/glycerophosphate transferase	Cell envelope	Teichoic acid biosynthesis	@Intracellular	0.920364	0.126548	0.941617	0.4039	0.93099		0.007	611	0	1730	0.0035
lp_1780	lspA	signal peptidase II	Protein fate	Protein and peptide secretion	@Multi-transmembrane	1.02345	0.618865	1.00705	0.790511	1.01525		0.007	612	0	1731	0.0035
lp_3099	lp_3099	integral membrane protein	Hypothetical proteins	Conserved: membrane proteins	@Multi-transmembrane	0.744791	0.292487	0.729928	0.211937	0.737359		0.007	613	0	1732	0.0035
lp_0385	lp_0385	unknown	Hypothetical proteins	Conserved: other	@Intracellular	1.05638	0.328405	1.02373	0.606115	1.04006		0.007	614	0	1733	0.0035
lp_1792	lp_1792	ABC transporter, permease protein	Transport and binding proteins	Unknown substrate	@Multi-transmembrane	0.18491	0.511812	0.174266	0.405995	0.179588		0	1278	0.00698276	591	0.00349138
lp_0264	pts4ABC	PTS system, trehalose-specific IIBC component	Transport and binding proteins	PTS systems	@Multi-transmembrane	0.851548	0.802574	0.800868	0.454608	0.826208		0	1279	0.00698276	592	0.00349138
lp_0372	glpF3	glycerol uptake facilitator protein	Transport and binding proteins	Carbohydrates, organic alcohols and acids	@Multi-transmembrane	0.343166	0.00479615	0.283238	0.00235415	0.313202		0	1280	0.00698276	593	0.00349138
lp_0429	plnW	integral membrane protein PlnW, membrane-bound protease CAAX family	Cellular processes	Toxin production and resistance (plantaricin)	@Multi-transmembrane	0.884317	0.969893	0.80621	0.544912	0.845263		0	1281	0.006975	595	0.0034875
lp_1531	lp_1531	hydrolase, HAD superfamily	Hypothetical proteins	Conserved: other	@Intracellular	1.00817	0.916518	1.01614	0.785506	1.01216		0	1282	0.00695402	597	0.00347701
lp_1983	lp_1983	fructosamine kinase family protein	Protein fate	Protein modification and repair	@Intracellular	0.727694	0.252892	0.668535	0.0496518	0.698115		0.00693333	620	0	1734	0.00346667
lp_2698	pyrF	orotidine-5'-phosphate decarboxylase	Purines, pyrimidines, nucleosides and nucleotides	Pyrimidine ribonucleotide biosynthesis	@Intracellular	1.37393	0.00212075	0.955894	0.0137201	1.16491		0.00693333	621	0	1735	0.00346667
lp_0064	lp_0064	unknown	Hypothetical proteins	Not conserved: other	@Intracellular	0.229127	0.218034	0.2207	0.238343	0.224913		0.00693333	622	0	1736	0.00346667
lp_0717	gpp	glycoprotein endopeptidase, M22 family (putative)	Protein fate	Degradation of proteins, peptides, and glycopeptides	@Intracellular	1.03033	0.687141	1.04702	0.422281	1.03868		0.00693333	623	0	1737	0.00346667
lp_1040	rpsC	ribosomal protein S3	Protein synthesis	Ribosomal proteins: synthesis	@Intracellular	0.973988	0.920548	1.04162	0.522826	1.0078		0.00693333	624	0	1738	0.00346667
lp_1762	lp_1762	unknown	Hypothetical proteins	Conserved: other	@Intracellular	0.449544	0.0883192	0.458552	0.200627	0.454048		0.00693333	625	0	1739	0.00346667
lp_3571	nanE	N-acetylmannosamine-6-phosphate 2-epimerase	Central intermediary metabolism	Amino sugars	@Intracellular	0.939638	0.370215	0.882642	0.648305	0.91114		0.00693333	626	0	1740	0.00346667
lp_0396	lp_0396	transcription regulator, AraC family	Regulatory functions	AraC-family regulators	@Intracellular	0.855596	0.261059	0.783304	0.712783	0.81945		0.00693333	627	0	1741	0.00346667
lp_2175	lp_2175	extracellular protein	Cell envelope	Cell surface proteins: other	@Secretory(released) (with CS)	0.356616	0.19183	0.317069	0.0756369	0.336843		0.00603571	705	0.000875	1535	0.00345536
lp_3259	lp_3259	zinc-dependent proteinase (putative)	Protein fate	Degradation of proteins, peptides, and glycopeptides	@Multi-transmembrane	1.04807	0.578073	1.00842	0.896211	1.02824		0	1283	0.0069	599	0.00345
lp_0889	lp_0889	transcription regulator, MarR family	Regulatory functions	MarR-family regulators	@Intracellular	0.465468	2.07552e-05	0.258396	2.41643e-10	0.361932		0	1284	0.00689879	600	0.00344939
lp_2002	lp_2002	unknown	Hypothetical proteins	Conserved: other	@Intracellular	0.829965	0.00195677	0.825268	0.00196942	0.827616		0	1285	0.00688889	601	0.00344444
lp_3094	lp_3094	unknown	Hypothetical proteins	Conserved: other	@Intracellular	0.970872	0.886511	0.956673	0.777587	0.963772		0.0035	933	0.00338462	1057	0.00344231
lp_1545	hpk5	histidine protein kinase; sensor protein	Regulatory functions	Two-component regulators	@Multi-transmembrane	0.943331	0.738923	1.01104	0.499761	0.977188		0.00688235	629	0	1742	0.00344118
lp_1816	lp_1816	D-ribitol-5-phosphate cytidylyltransferase (putative)	Cell envelope	Teichoic acid biosynthesis	@Intracellular	0.348331	3.74085e-06	0.371021	0.000249306	0.359676		0.00685714	641	0	1743	0.00342857
lp_1741	dnaD	DNA replication protein DnaD	DNA metabolism	DNA replication recombination, and repair	@Intracellular	1.01317	0.918532	1.05099	0.217233	1.03208		0.00685714	642	0	1744	0.00342857
lp_1108	citE	citrate lyase, beta chain	Energy metabolism	TCA cycle	@Intracellular	1.27174	0.00582887	1.16202	0.0539549	1.21688		0.00685714	643	0	1745	0.00342857
lp_1496	moeB	molybdopterin biosynthesis protein MoeB	Biosynthesis of cofactors, prosthetic groups, and carriers	Molybdopterin	@N-terminally anchored (No CS)	0.276671	0.443641	0.261969	0.375527	0.26932		0.00685714	644	0	1746	0.00342857
lp_3570	lp_3570	transposase (putative)	Other categories	Transposon related functions	@Intracellular	0.983344	0.784842	0.964022	0.809103	0.973683		0.00685714	645	0	1747	0.00342857
lp_2783	lp_2783	glycosyltransferase	Cell envelope	Surface polysaccharides, lipopolysaccharides and antigens	@Intracellular	1.08126	0.118843	1.0629	0.251086	1.07208		0	1286	0.00685714	602	0.00342857
lp_1555	lp_1555	rRNA methylase	Protein synthesis	tRNA and rRNA base modification	@Intracellular	1.00737	0.887146	0.985916	0.827144	0.996642		0	1287	0.00685714	603	0.00342857
lp_3362	pva2	penicillin V acylase family protein	Fatty acid and phospholipid metabolism	Sterol, Vitamin K, Vitamin E, carotenoids biosynthesis	@Intracellular	0.820662	0.00042495	0.773981	9.9605e-07	0.797322		0.00376471	772	0.00306783	1124	0.00341627
lp_2093	lp_2093	unknown	Hypothetical proteins	Conserved: other	@Intracellular	1.13266	0.013069	1.02366	0.61677	1.07816		0.00266667	988	0.0041614	913	0.00341404
lp_0872	gph1	phosphohydrolase, possibly 2-phosphoglycolate phosphohydrolase (3.1.3.18); or inorganic pyrophosphatase (3.6.1.1)	Central intermediary metabolism	General	@Intracellular	0.872382	0.725334	0.971631	0.486973	0.922007		0	1288	0.00680159	604	0.00340079
lp_3330	lp_3330	unknown	Hypothetical proteins	Conserved: other	@Intracellular	0.86633	0.283001	0.801054	0.0387039	0.833692		0.00375	791	0.0030303	1125	0.00339015
lp_2393	lp_2393	lipoprotein precursor	Cell envelope	Cell surface proteins: lipoproteins	@Lipid anchored	0.842013	0.0106474	0.815188	0.00241256	0.8286		0.00676923	651	0	1748	0.00338462
lp_1135	lp_1135	prenyltransferase	Biosynthesis of cofactors, prosthetic groups, and carriers	Menaquinone and ubiquinone	@Multi-transmembrane	1.02968	0.530059	0.957093	0.474581	0.993385		0.00676923	652	0	1749	0.00338462
lp_1694	lp_1694	unknown	Hypothetical proteins	Not conserved: other	@Intracellular	1.04038	0.409499	0.960359	0.914755	1.00037		0.00676923	653	0	1750	0.00338462
lp_2872	lp_2872	oxidoreductase	Energy metabolism	Aerobic	@Intracellular	0.925322	0.726467	0.988955	0.628891	0.957138		0.00676923	654	0	1751	0.00338462
lp_3092	gabD	succinate-semialdehyde dehydrogenase (NAD(P)+)	Energy metabolism	Amino acids and amines	@Intracellular	0.876247	0.359951	0.813777	0.0547027	0.845012		0	1289	0.00676692	606	0.00338346
lp_2407	lp_2407	prophage P2a protein 50	Other categories	Phage and prophage related functions	@Intracellular	0.880687	0.155105	0.846467	0.532235	0.863577		0.00675	656	0	1752	0.003375
lp_1390	lp_1390	acetyltransferase, GNAT family (putative)	Hypothetical proteins	Conserved: putative function	@Intracellular	1.0773	0.37485	1.06988	0.126612	1.07359		0.00675	657	0	1753	0.003375
lp_0168	dak1B	glycerone kinase	Fatty acid and phospholipid metabolism	Glycerolipid metabolism	@Intracellular	1.08913	0.0857933	1.03783	0.264175	1.06348		0.00673333	658	0	1754	0.00336667
lp_3346	lp_3346	unknown	Hypothetical proteins	Conserved: other	@Intracellular	0.976676	0.788241	0.951417	0.942075	0.964047		0	1290	0.00672583	609	0.00336292
lp_1954	lp_1954	ABC transporter, ATP-binding protein	Transport and binding proteins	Unknown substrate	@Intracellular	0.12225	0.585001	0.115725	0.704755	0.118987		0	1291	0.00672578	610	0.00336289
lp_1499	narJ	nitrate reductase, delta chain	Energy metabolism	Anaerobic	@Intracellular	0.329415	0.215072	0.32435	0.293194	0.326882		0.003	966	0.00372115	935	0.00336058
lp_0696	lp_0696	cytidine/deoxycytidylate deaminase	Purines, pyrimidines, nucleosides and nucleotides	Salvage of nucleosides and nucleotides	@Intracellular	0.991717	0.913989	0.950544	0.687248	0.971131		0	1292	0.0067	613	0.00335
lp_0897	lp_0897	phosphohydrolase, MutT/nudix family (putative)	Purines, pyrimidines, nucleosides and nucleotides	Salvage of nucleosides and nucleotides	@Intracellular	0.97442	0.397599	0.853094	0.781034	0.913757		0.00669231	659	0	1755	0.00334615
lp_1186	rfbA	glucose-1-phosphate thymidylyltransferase	Purines, pyrimidines, nucleosides and nucleotides	Sugar-nucleotide biosynthesis and interconversions	@Intracellular	1.04896	0.3307	1.05446	0.324529	1.05171		0	1293	0.006675	614	0.0033375
lp_1073	lp_1073	ABC transporter, ATP-binding protein	Transport and binding proteins	Unknown substrate	@Intracellular	1.01206	0.868166	1.02331	0.719109	1.01769		0	1294	0.006675	615	0.0033375
lp_0547	ftsH	cell division protein FtsH, ATP-dependent zinc metallopeptidase	Cellular processes	Cell division	@Multi-transmembrane	1.02861	0.504106	1.06047	0.236369	1.04454		0.00666667	665	0	1756	0.00333333
lp_1089	ttdB	L(+)-tartrate dehydratase, subunit B	Energy metabolism	Organic acids	@Intracellular	0.152016	0.0310185	0.155648	0.164041	0.153832		0.00666667	666	0	1757	0.00333333
lp_2077	lp_2077	ABC transporter, permease protein	Transport and binding proteins	Anions	@Multi-transmembrane	0.501721	0.0846399	0.545828	0.514053	0.523775		0.00666667	667	0	1758	0.00333333
lp_2100	cps4I	glycosyltransferase	Cell envelope	Surface polysaccharides, lipopolysaccharides and antigens	@Intracellular	0.345375	0.171548	0.342203	0.353481	0.343789		0.00666667	668	0	1759	0.00333333
lp_3219	pts26BCA	sucrose PTS, EIIBCA	Transport and binding proteins	PTS systems	@Multi-transmembrane	0.578649	0.353938	0.591661	0.580523	0.585155		0.00666667	669	0	1760	0.00333333
lp_2113	lp_2113	unknown	Hypothetical proteins	Conserved: other	@Intracellular	0.667046	6.10149e-07	0.647237	2.07548e-07	0.657142		0.00666667	670	0	1761	0.00333333
lp_0285	lp_0285	transcription regulator, RpiR family	Regulatory functions	RpiR-family regulators	@Intracellular	1.05047	0.265605	1.02021	0.479245	1.03534		0.00666667	671	0	1762	0.00333333
lp_0811	lp_0811	DNA-directed DNA polymerase III, epsilon chain (putative)	DNA metabolism	DNA replication recombination, and repair	@Intracellular	0.866836	0.328299	0.873249	0.263426	0.870043		0.00666667	672	0	1763	0.00333333
lp_0351	lp_0351	integral membrane protein	Hypothetical proteins	Not conserved: membrane proteins	@Multi-transmembrane(Lipid modified N-termini)	1.01355	0.454244	0.948542	0.590692	0.981048		0	1295	0.00666667	616	0.00333333
lp_1227a	lp_1227a	transcription regulator, AraC family, C-terminal domain	Regulatory functions	AraC-family regulators		0.382887	0.648274	0.352216	0.340324	0.367551		0	1296	0.00664603	618	0.00332302
lp_0997	cspC	cold shock protein CspC	Cellular processes	Adaptations and atypical conditions (Heat/cold shock)	@Intracellular	1.03657	0.238463	1.0919	0.0967836	1.06423		0.00662526	673	0	1764	0.00331263
lp_3537	lp_3537	hydrolase, HAD superfamily, Cof family	Hypothetical proteins	Conserved: putative function	@Intracellular	0.177649	0.562418	0.151615	0.757696	0.164632		0	1297	0.0066127	619	0.00330635
lp_1476	fecD	iron chelatin ABC transporter, permease protein	Transport and binding proteins	Cations	@Multi-transmembrane	0.358473	0.121786	0.331968	0.0449456	0.345221		0	1298	0.0066087	620	0.00330435
lp_2019	dltA	D-alanine--poly(phosphoribitol) ligase subunit 1	Cell envelope	Teichoic acid biosynthesis	@Intracellular	1.11712	0.0242202	1.12367	0.0182599	1.12039		0	1299	0.0066087	621	0.00330435
lp_2856	lp_2856	ABC transporter, permease protein (putative)	Transport and binding proteins	Unknown substrate	@Multi-transmembrane	0.806492	0.914212	0.739094	0.657999	0.772793		0.003	967	0.00357895	963	0.00328947
lp_0054	lp_0054	unknown	Hypothetical proteins	Conserved: other	@Intracellular	1.01787	0.415271	0.894689	0.855576	0.956279		0.00654545	677	0	1765	0.00327273
lp_3238	lp_3238	transcription regulator, MerR family (putative)	Regulatory functions	MerR-family regulators	@Intracellular	1.15039	0.00120511	1.09086	0.0540118	1.12063		0.00654545	678	0	1766	0.00327273
lp_1380	lp_1380	phosphoesterase, DHH family	Hypothetical proteins	Conserved: putative function	@Intracellular	0.550728	0.0032181	0.560013	0.0179086	0.55537		0.00654545	679	0	1767	0.00327273
lp_1446	lp_1446	extracellular protein	Cell envelope	Cell surface proteins: other	@N-terminally anchored (No CS)	0.417592	0.726531	0.372772	0.342761	0.395182		0	1300	0.0065381	625	0.00326905
lp_0001	dnaA	chromosomal replication initiation protein DnaA	DNA metabolism	DNA replication recombination, and repair	@Intracellular	1.04899	0.32826	1.03826	0.485966	1.04363		0	1301	0.00653178	627	0.00326589
lp_2457	lp_2457	prophage P2b protein 24	Other categories	Phage and prophage related functions	@Multi-transmembrane	0.639563	0.658378	0.607046	0.499265	0.623304		0.0032	947	0.0033	1081	0.00325
lp_2873	adh2	alcohol dehydrogenase, zinc-binding	Energy metabolism	Fermentation	@Intracellular	0.914221	0.601701	0.92074	0.703487	0.917481		0	1302	0.00649867	631	0.00324934
lp_3382	lp_3382	prophage P3 protein 8, DNA primase/helicase	Other categories	Phage and prophage related functions	@Intracellular	0.649634	0.0874607	0.683184	0.311573	0.666409		0	1303	0.00649867	632	0.00324934
lp_0298	lp_0298	ABC transporter, permease protein	Transport and binding proteins	Unknown substrate	@Multi-transmembrane	0.337156	0.139494	0.318436	0.12982	0.327796		0.00649624	683	0	1768	0.00324812
lp_3220	malA2	maltase-sucrase, probably sucrose-6-P hydrolase	Central intermediary metabolism	Biosynthesis and degradation of polysaccharides	@Intracellular	0.192254	0.00187548	0.199517	0.012445	0.195885		0	1304	0.00649624	633	0.00324812
lp_0103	lp_0103	transcription regulator, Crp/FNR family	Regulatory functions	Crp/FNR-family regulators	@Intracellular	0.987815	0.822506	1.03511	0.370604	1.01146		0	1305	0.00649475	634	0.00324738
lp_2696	oroP	orotate transport protein (putative)	Transport and binding proteins	Nucleosides, purines and pyrimidines	@Multi-transmembrane	0.964142	0.826904	0.75584	0.783459	0.859991		0	1306	0.00647619	635	0.0032381
lp_0411	plnO	plantaricin biosynthesis protein PlnO	Cellular processes	Toxin production and resistance (plantaricin)	@Intracellular	0.47437	0.415412	0.397516	0.238833	0.435943		0	1307	0.00647619	636	0.0032381
lp_2850	lp_2850	ABC transporter, permease protein (putative)	Transport and binding proteins	Unknown substrate	@Multi-transmembrane	1.06231	0.220155	0.968804	0.78555	1.01556		0.00642222	688	0	1769	0.00321111
lp_0617	nusG	transcription antitermination protein NusG	Transcription	RNA synthesis, modification, and DNA transcription	@Intracellular	1.0702	0.182301	1.08736	0.058215	1.07878		0	1308	0.00641604	641	0.00320802
lp_2604	lp_2604	NAD(P)-dependent oxidoreductase	Hypothetical proteins	Conserved: putative function	@Intracellular	0.816473	0.652556	0.760305	0.244268	0.788389		0.0032	948	0.00321111	1104	0.00320556
lp_1997	lp_1997	integrase, fragment	Other categories	Phage and prophage related functions	@Intracellular	0.442168	0.693551	0.419701	0.535665	0.430935		0.0064	690	0	1770	0.0032
lp_1879	hbsU	DNA-binding protein	DNA metabolism	DNA replication recombination, and repair	@Intracellular	1.10892	0.0355481	1.11273	0.0452393	1.11082		0.0064	691	0	1771	0.0032
lp_2773	lp_2773	ABC transporter, permease protein	Transport and binding proteins	Unknown substrate	@Multi-transmembrane	0.473816	7.68083e-06	0.481125	2.22682e-06	0.47747		0	1309	0.0064	645	0.0032
lp_2044	lp_2044	unknown	Protein synthesis	Other	@Intracellular	1.00309	0.950588	1.01156	0.706408	1.00733		0	1310	0.0064	646	0.0032
lp_2922	npp	nucleotide pyrophosphatase (putative)	Hypothetical proteins	Conserved: putative function	@Intracellular	0.80368	0.371705	0.75201	0.0937663	0.777845		0	1311	0.0064	647	0.0032
lp_3157	lp_3157	2,5 diketo-D-gluconic acid -like reductase (N-terminal fragment), NADP dependent, (promiscuous)	Hypothetical proteins	Conserved: putative function		0.542127	0.959656	0.521429	0.95465	0.531778		0.00453333	725	0.00184615	1330	0.00318974
lp_2956	lp_2956	esterase/lipase (putative)	Hypothetical proteins	Conserved: putative function	@Intracellular	0.890333	0.938937	0.840561	0.760357	0.865447		0.00449123	727	0.00188235	1214	0.00318679
lp_0866	gmk2	guanylate kinase	Purines, pyrimidines, nucleosides and nucleotides	Salvage of nucleosides and nucleotides	@Intracellular	1.02794	0.64331	1.02923	0.613922	1.02858		0.00266667	989	0.00369474	941	0.0031807
lp_0996	lp_0996	metal-dependent regulator	Regulatory functions	Other	@Intracellular	1.07573	0.149505	1.07148	0.161185	1.0736		0	1312	0.00635714	648	0.00317857
lp_2056	lp_2056	similar to 5'-nucleotidase	Hypothetical proteins	Conserved: putative function	@Intracellular	0.913575	0.188881	0.931251	0.458198	0.922413		0	1313	0.00633651	651	0.00316825
lp_2417	lp_2417	prophage P2a protein 40; major capsid protein	Other categories	Phage and prophage related functions	@Intracellular	1.1353	0.0895568	1.08959	0.738541	1.11245		0	1314	0.00633333	653	0.00316667
lp_3466	ileT	LIVCS family transporter, branched-chain amino acids, main:Isoleucine	Transport and binding proteins	Amino acids, peptides and amines	@Multi-transmembrane	0.977435	0.486881	0.880086	0.702678	0.92876		0	1315	0.00633333	654	0.00316667
lp_1359	lp_1359	membrane-bound protease, CAAX family	Cell envelope	Cell surface proteins: membrane bound	@Multi-transmembrane	0.202437	0.680246	0.180554	0.263699	0.191496		0	1316	0.0063245	655	0.00316225
lp_2894	lp_2894	ABC transporter, ATP-binding and permease protein	Transport and binding proteins	Unknown substrate	@Multi-transmembrane	0.871494	0.0264247	0.8516	0.01467	0.861547		0	1317	0.00631818	656	0.00315909
lp_1148	gatA	glutamyl-tRNA amidotransferase, subunit A	Protein synthesis	tRNA and rRNA base modification	@Intracellular	0.973775	0.851592	0.985334	0.970181	0.979555		0.0032	949	0.00307451	1122	0.00313725
lp_1242	lp_1242	extracellular protein, NlpC/P60 family, gamma-D-glutamate-meso-diaminopimelate muropeptidase (putative)	Cell envelope	Murein sacculus and peptidoglycan	@N-terminally anchored (No CS)	0.352357	0.222859	0.337485	0.186182	0.344921		0	1318	0.00627412	659	0.00313706
lp_0735	comFA	late competence protein, ATP-dependent DNA helicase/translocase (putative)	Cellular processes	DNA Transformation and competence	@Intracellular	0.117203	0.854936	0.11039	0.96764	0.113796		0.00625	696	0	1772	0.003125
lp_2960	lp_2960	acyltransferase (putative)	Hypothetical proteins	Conserved: putative function		1.19609	0.000127278	1.19477	0.00017434	1.19543		0	1319	0.00622904	664	0.00311452
lp_2649	pts19C	N-acetylgalactosamine PTS, EIIC	Transport and binding proteins	PTS systems	@Multi-transmembrane	0.931599	0.183904	1.00859	0.861023	0.970096		0	1320	0.00622904	665	0.00311452
lp_0455	lp_0455	transport protein	Transport and binding proteins	Unknown substrate	@Multi-transmembrane	0.666922	0.715604	0.681609	0.8613	0.674266		0.00622222	697	0	1773	0.00311111
lp_3522	pts32BC	sucrose PTS, EIIBC	Transport and binding proteins	PTS systems	@Multi-transmembrane	0.39324	0.42344	0.387779	0.535717	0.390509		0.00622222	698	0	1774	0.00311111
lp_2727	purC	phosphoribosylaminoimidazole-succinocarboxamide synthase	Purines, pyrimidines, nucleosides and nucleotides	Purine ribonucleotide biosynthesis	@Intracellular	1.36346	0.810481	0.336425	0.0996998	0.849943		0	1321	0.00622222	668	0.00311111
lp_3481	galE2	UDP-glucose 4-epimerase	Purines, pyrimidines, nucleosides and nucleotides	Sugar-nucleotide biosynthesis and interconversions	@Intracellular	0.600092	0.961491	0.603363	0.870121	0.601727		0	1322	0.00622222	669	0.00311111
lp_2142	ica2	glycosyltransferase (putative)	Cell envelope	Surface polysaccharides, lipopolysaccharides and antigens	@Multi-transmembrane	0.968206	0.698386	0.960131	0.675485	0.964169		0	1323	0.00622222	670	0.00311111
lp_3408	lp_3408	DNA/RNA unwinding protein (putative)	Hypothetical proteins	Conserved: putative function	@Intracellular	1.08405	0.0794392	1.02359	0.618326	1.05382		0	1324	0.00621579	671	0.00310789
lp_3476	ramR	transcription regulator, AraC family, GlcNAc-like induced	Regulatory functions	AraC-family regulators	@Intracellular	0.309683	0.0550499	0.322393	0.250967	0.316038		0	1325	0.00620833	672	0.00310417
lp_2847	lp_2847	extracellular transglycosylase (putative)	Cell envelope	Cell surface proteins: peptidoglycan-bound	@Secretory(released) (with CS)	1.02605	0.500514	1.07192	0.151259	1.04899		0	1326	0.00620833	673	0.00310417
lp_0483	lp_0483	unknown	Hypothetical proteins	Conserved: other	@Intracellular	1.09955	0.161732	0.944195	0.881587	1.02187		0.00618768	699	0	1775	0.00309384
lp_3215	lp_3215	unknown	Hypothetical proteins	Not conserved: other	@N-terminally anchored (No CS)	0.529538	0.159261	0.517559	0.160811	0.523549		0	1327	0.00616388	674	0.00308194
lp_0583	lp_0583	unknown	Hypothetical proteins	Conserved: other	@Intracellular	1.12556	0.0111251	1.06304	0.226226	1.0943		0	1328	0.00615942	675	0.00307971
lp_1659	lp_1659	isochorismatase (putative)	Amino acid biosynthesis	Aromatic amino-acid family	@Intracellular	0.981765	0.89226	0.920481	0.223459	0.951123		0.00614902	702	0	1776	0.00307451
lp_1061	rpsK	ribosomal protein S11	Protein synthesis	Ribosomal proteins: synthesis	@Intracellular	0.98714	0.836466	1.04732	0.30764	1.01723		0	1329	0.0061343	678	0.00306715
lp_3621	srlM1	sorbitol operon activator	Regulatory functions	Other	@N-terminally anchored (No CS)	0.345653	0.522016	0.342632	0.693343	0.344142		0	1330	0.00611765	680	0.00305882
lp_1584	lp_1584	unknown	Hypothetical proteins	Conserved: other	@Intracellular	1.01604	0.679967	1.01845	0.628086	1.01725		0	1331	0.00611765	681	0.00305882
lp_3111	lp_3111	acetyltransferase (putative)	Central intermediary metabolism	General		0.249124	0.531395	0.241542	0.615495	0.245333		0.003	968	0.0031	1120	0.00305
lp_2057	ldhD	D-lactate dehydrogenase	Energy metabolism	Fermentation	@Intracellular	1.00017	0.818648	1.05619	0.311819	1.02818		0	1332	0.00608276	682	0.00304138
lp_3592	rhaD	rhamnulose-1-phosphate aldolase	Energy metabolism	Sugars	@Intracellular	0.125386	0.0588528	0.116841	0.0734648	0.121114		0	1333	0.00607422	684	0.00303711
lp_1048	rpsN	ribosomal protein S14	Protein synthesis	Ribosomal proteins: synthesis	@Intracellular	0.965818	0.837299	1.05035	0.475313	1.00808		0	1334	0.00606897	687	0.00303448
lp_3279	kup2	potassium uptake protein	Transport and binding proteins	Cations	@Multi-transmembrane	0.876242	0.988494	0.843113	0.784469	0.859678		0.00266667	990	0.00338462	1058	0.00302564
lp_1185	cps1I	polysaccharide polymerase	Cell envelope	Surface polysaccharides, lipopolysaccharides and antigens	@Multi-transmembrane	1.09387	0.120373	1.0905	0.121894	1.09218		0.00603571	706	0	1777	0.00301786
lp_1227	cps3J	glycosyltransferase	Cell envelope	Surface polysaccharides, lipopolysaccharides and antigens	@Intracellular	0.289114	0.40141	0.2551	0.18112	0.272107		0.00603571	707	0	1778	0.00301786
lp_1760	lp_1760	unknown	Hypothetical proteins	Conserved: other	@Intracellular	0.841574	0.389461	0.765804	0.080758	0.803689		0.00603571	708	0	1779	0.00301786
lp_0686	lp_0686	prophage P1 protein 63	Other categories	Phage and prophage related functions		1.09324	0.040483	0.996706	0.804231	1.04497		0.006	709	0	1780	0.003
lp_2813	lp_2813	unknown	Hypothetical proteins	Conserved: other	@Intracellular	0.576906	0.645076	0.576592	0.762354	0.576749		0	1335	0.006	690	0.003
lp_1173	lp_1173	UDP-N-acetylglucosamine 2-epimerase	Central intermediary metabolism	Amino sugars	@Intracellular	1.07364	0.204053	1.00708	0.677441	1.04036		0	1336	0.00598522	691	0.00299261
lp_2216	rpsN2	ribosomal protein S14-2	Protein synthesis	Ribosomal proteins: synthesis	@Intracellular	0.622001	7.77442e-06	0.692719	0.00480421	0.65736		0	1337	0.00595358	692	0.00297679
lp_1673	fabD	[acyl-carrier protein] S-malonyltransferase	Fatty acid and phospholipid metabolism	Fatty acid biosynthesis	@Intracellular	0.892425	0.0434315	0.980015	0.500008	0.93622		0	1338	0.00595358	693	0.00297679
lp_2388	lp_2388	unknown	Hypothetical proteins	Not conserved: other	@Multi-transmembrane(Lipid modified N-termini)	0.815217	0.154061	0.79972	0.119667	0.807468		0	1339	0.00593135	696	0.00296568
lp_2251	rbsK2	ribokinase	Energy metabolism	Sugars	@Intracellular	1.11587	0.0137118	1.05674	0.267604	1.08631		0.00266667	991	0.00325	1096	0.00295833
lp_2370	atpB	H(+)-transporting two-sector ATPase, A subunit	Energy metabolism	ATP-proton motive force interconversion	@Multi-transmembrane	1.01178	0.571014	1.08764	0.0983003	1.04971		0	1340	0.00591133	698	0.00295567
lp_0187	scrB	sucrose-6-P hydrolase	Energy metabolism	Sugars	@Intracellular	0.342293	0.0113714	0.366044	0.102151	0.354169		0	1341	0.0059	699	0.00295
lp_0409	plnM	immunity protein PlnM	Cellular processes	Toxin production and resistance (plantaricin)	@Multi-transmembrane	0.538533	0.618028	0.440813	0.651186	0.489673		0.00589825	711	0	1781	0.00294912
lp_2702	pyrC	dihydroorotase	Purines, pyrimidines, nucleosides and nucleotides	Pyrimidine ribonucleotide biosynthesis	@Intracellular	1.32447	0.0202322	0.795095	0.0442041	1.05978		0.00589825	712	0	1782	0.00294912
lp_p3_05						0.484925	0.146624	0.490593	0.322413	0.487759		0	1342	0.00586667	702	0.00293333
lp_0807	pta	phosphate acetyltransferase	Energy metabolism	Fermentation	@Intracellular	1.15809	0.00067563	1.08668	0.0680718	1.12238		0	1343	0.00583838	704	0.00291919
lp_0624	lp_0624	prophage P1 protein 1, integrase	Other categories	Phage and prophage related functions	@Intracellular	0.852244	0.712712	0.813961	0.750101	0.833103		0	1344	0.00583838	705	0.00291919
lp_0721	gcp	O-sialoglycoprotein endopeptidase	Protein fate	Degradation of proteins, peptides, and glycopeptides	@Intracellular	1.08789	0.108463	1.08461	0.107351	1.08625		0	1345	0.00583333	707	0.00291667
lp_2405	lp_2405	prophage P2a protein 52	Other categories	Phage and prophage related functions	@Intracellular	0.869666	0.682432	0.836462	0.994073	0.853064		0	1346	0.00583333	708	0.00291667
lp_0513	lp_0513	unknown	Hypothetical proteins	Conserved: other	@Intracellular	0.691488	1.24105e-07	0.670064	5.5226e-09	0.680776		0	1347	0.00583333	709	0.00291667
lp_1391	argS	arginine--tRNA ligase	Protein synthesis	tRNA aminoacylation	@Intracellular	1.09908	0.0386717	1.09044	0.0664795	1.09476		0	1348	0.00582909	712	0.00291454
lp_3506	lp_3506	transcription regulator, GntR family	Regulatory functions	GntR-family regulators	@Intracellular	0.973409	0.39972	0.986958	0.268471	0.980183		0	1349	0.00582222	713	0.00291111
lp_2729	purE	phosphoribosylaminoimidazole carboxylase, catalytic subunit	Purines, pyrimidines, nucleosides and nucleotides	Purine ribonucleotide biosynthesis	@Intracellular	1.20455	0.658544	0.23077	0.221322	0.717659		0	1350	0.00579624	714	0.00289812
lp_3521	lp_3521	transcription regulator, RpiR family	Regulatory functions	RpiR-family regulators	@Intracellular	1.09448	0.123861	1.06485	0.287599	1.07967		0	1351	0.00579624	715	0.00289812
lp_0755	lgt	prolipoprotein diacylglyceryl transferase	Cell envelope	Cell surface proteins: membrane bound	@Multi-transmembrane	1.00078	0.851857	0.981058	0.965898	0.990921		0	1352	0.00574713	718	0.00287356
lp_0834	gykA	glycerol kinase	Fatty acid and phospholipid metabolism	Glycerolipid metabolism	@Intracellular	0.99389	0.953096	0.970986	0.860708	0.982438		0	1353	0.00573669	719	0.00286835
lp_1339	mrsA1	protein-methionine-S-oxide reductase	Protein fate	Protein modification and repair	@Intracellular	0.737069	0.16729	0.694118	0.0987866	0.715593		0	1354	0.00573669	720	0.00286835
lp_2200	pbp2B	transpeptidase, penicillin binding protein 2B	Cell envelope	Murein sacculus and peptidoglycan	@N-terminally anchored (No CS)	0.980947	0.799893	0.958382	0.528145	0.969664		0.00571429	715	0	1783	0.00285714
lp_0878	glnQ2	glutamine ABC transporter, ATP-binding protein	Transport and binding proteins	Amino acids, peptides and amines	@Intracellular	1.10733	0.0152317	1.09666	0.0117595	1.102		0	1355	0.00571429	722	0.00285714
lp_2650	pts19B	N-acetylgalactosamine PTS, EIIB	Transport and binding proteins	PTS systems	@Intracellular	0.899906	0.0549856	0.965203	0.458076	0.932554		0	1356	0.00571429	723	0.00285714
lp_2094	lp_2094	GTP-binding protein	Regulatory functions	GTP-binding proteins	@Intracellular	1.01664	0.73854	0.99795	0.983771	1.0073		0	1357	0.00571429	724	0.00285714
lp_2997	lp_2997	transcription regulator, ArsR family, N-terminal fragment (putative)	Regulatory functions	ArsR-family regulators		0.95721	0.642848	0.946149	0.530119	0.95168		0	1358	0.00570175	727	0.00285088
lp_2300	lp_2300	metal dependent phosphohydrolase, HD family	Hypothetical proteins	Conserved: putative function	@N-terminally anchored (No CS)	1.09023	0.065994	1.07123	0.182004	1.08073		0	1359	0.00570175	728	0.00285088
lp_1248	tagD2	glycerol-3-phosphate cytidylyltransferase	Cell envelope	Teichoic acid biosynthesis	@Intracellular	1.13166	0.00378572	1.06426	0.223763	1.09796		0.00355556	924	0.00214286	1159	0.00284921
lp_1959	lp_1959	acetoin transport repressor, GntR family	Regulatory functions	GntR-family regulators	@Intracellular	0.84225	0.0290603	0.794005	0.00167861	0.818128		0.00378947	749	0.00189474	1181	0.00284211
lp_1298	metH	homocysteine S-methyltransferase (cobalamin-dependent)	Amino acid biosynthesis	Aspartate family	@Intracellular	0.903025	0.66093	0.8098	0.0227269	0.856413		0	1360	0.00567419	729	0.00283709
lp_0824	lp_0824	hydrolase, HAD superfamily, Cof family	Hypothetical proteins	Conserved: putative function	@Intracellular	1.10879	0.0224472	1.03379	0.530607	1.07129		0.00376471	773	0.0019	1171	0.00283235
lp_1920	enoA2	enolase (phosphopyruvate hydratase)	Energy metabolism	Glycolysis	@Intracellular	0.473343	0.797968	0.462089	0.94326	0.467716		0.00377778	761	0.00188235	1215	0.00283007
lp_1855	lp_1855	unknown	Hypothetical proteins	Not conserved: other	@Intracellular	0.509796	0.640306	0.51921	0.777247	0.514503		0.00376471	774	0.00188235	1216	0.00282353
lp_3006	lp_3006	transcription regulator, TetR family	Regulatory functions	Other	@Intracellular	0.94287	0.428856	0.911044	0.154075	0.926957		0	1361	0.00563333	730	0.00281667
lp_2716	ica3	glycosyltransferase (putative)	Cell envelope	Surface polysaccharides, lipopolysaccharides and antigens	@Multi-transmembrane	0.793896	0.973913	0.869832	0.269268	0.831864		0	1362	0.00563333	731	0.00281667
lp_2277	alaS	alanine--tRNA ligase	Protein synthesis	tRNA aminoacylation	@Intracellular	1.07848	0.11897	1.04369	0.436777	1.06109		0	1363	0.00562576	732	0.00281288
lp_3448	lp_3448	unknown	Hypothetical proteins	Conserved: other	@Intracellular	0.904279	0.23797	0.882343	0.118339	0.893311		0	1364	0.00561755	733	0.00280878
lp_2415	lp_2415	prophage P2a protein 42	Other categories	Phage and prophage related functions	@Intracellular	1.01481	0.133062	0.965933	0.872901	0.99037		0.00373333	820	0.00186667	1274	0.0028
lp_2560	hisG	ATP phosphoribosyltransferase	Amino acid biosynthesis	Histidine family	@Intracellular	0.649403	0.0037226	0.632881	0.00554954	0.641142		0.00373333	821	0.00185714	1301	0.00279524
lp_2522	lp_2522	unknown	Hypothetical proteins	Not conserved: other	@Multi-transmembrane(Lipid modified N-termini)	0.525539	0.750014	0.529419	0.992332	0.527479		0.00373333	822	0.00185714	1302	0.00279524
lp_0301	lp_0301	membrane-bound protease, CAAX family	Cell envelope	Cell surface proteins: membrane bound	@Multi-transmembrane	0.495843	0.775527	0.458014	0.391864	0.476928		0.00373333	823	0.00185714	1303	0.00279524
lp_3345	spx4	regulatory protein Spx	Regulatory functions	Protein interactions	@Intracellular	0.898985	0.920394	0.850903	0.576734	0.874944		0	1365	0.00559048	734	0.00279524
lp_0529	argJ	glutamate N-acetyltransferase	Amino acid biosynthesis	Glutamate family	@Intracellular	0.678069	0.0845004	0.656465	0.152964	0.667267		0.00371429	844	0.001875	1249	0.00279464
lp_0293	lp_0293	GTP pyrophosphokinase (putative)	Purines, pyrimidines, nucleosides and nucleotides	Nucleotide and nucleoside interconversions	@Intracellular	0.963603	0.690763	0.969597	0.776876	0.9666		0.00369231	875	0.00188235	1217	0.00278733
lp_1178	cps1B	glycosyltransferase	Cell envelope	Surface polysaccharides, lipopolysaccharides and antigens	@Intracellular	1.03578	0.505587	1.05701	0.284591	1.0464		0.00371429	845	0.00185714	1304	0.00278571
lp_3530	treP	trehalose phosphorylase	Central intermediary metabolism	Biosynthesis and degradation of polysaccharides	@Intracellular	0.517113	0.911713	0.492627	0.771157	0.50487		0	1366	0.00556548	736	0.00278274
lp_1487	rrp4	two-component response regulator, LuxR family	Regulatory functions	Two-component regulators	@Intracellular	0.672311	0.666592	0.651571	0.630918	0.661941		0	1367	0.00555556	737	0.00277778
lp_2841	lp_2841	integral membrane protein	Hypothetical proteins	Conserved: membrane proteins	@Multi-transmembrane	0.644017	0.206962	0.693782	0.446371	0.668899		0	1368	0.00555556	738	0.00277778
lp_2987	lp_2987	unknown	Hypothetical proteins	Conserved: other	@Intracellular	1.10524	0.0367444	1.06067	0.0898899	1.08296		0.00554299	716	0	1784	0.00277149
lp_0770	lp_0770	multidrug transport protein	Transport and binding proteins	Multidrug resistance	@Multi-transmembrane	0.974494	0.952769	0.986517	0.858814	0.980506		0.00554299	717	0	1785	0.00277149
lp_0676	lp_0676	prophage P1 protein 53	Other categories	Phage and prophage related functions	@Intracellular	0.9224	0.480567	0.887582	0.593298	0.904991		0.00371429	846	0.00181818	1393	0.00276623
lp_3600	pts36B	galactitol PTS, EIIB	Transport and binding proteins	PTS systems	@Intracellular	0.422158	0.0728299	0.476381	0.374265	0.449269		0.00366667	896	0.00185714	1305	0.0027619
lp_2213	brnT	LIVCS family transporter, branched-chain amino acids, Leu & Ile & Val (promiscuous)	Transport and binding proteins	Amino acids, peptides and amines	@Multi-transmembrane	0.528226	0.793493	0.565729	0.812558	0.546978		0.00366667	897	0.00184615	1331	0.00275641
lp_1038	rpsS	ribosomal protein S19	Protein synthesis	Ribosomal proteins: synthesis	@Intracellular	0.961752	0.783079	1.03893	0.580061	1.00034		0	1369	0.00550932	740	0.00275466
lp_0021	glgC	glucose-1-P adenylyltransferase, enzymatic subunit	Central intermediary metabolism	Biosynthesis and degradation of polysaccharides	@Intracellular	0.215126	0.244005	0.206545	0.149282	0.210836		0	1370	0.00550175	741	0.00275088
lp_0989	lp_0989	integral membrane protein	Hypothetical proteins	Not conserved: membrane proteins	@Multi-transmembrane	0.345307	0.00432832	0.331235	0.00253374	0.338271		0	1371	0.00549147	742	0.00274574
lp_3321	lp_3321	unknown	Hypothetical proteins	Conserved: other	@Intracellular	1.05944	0.365722	1.07591	0.273508	1.06767		0	1372	0.00548252	743	0.00274126
lp_3247	fur	ferric uptake regulator	Regulatory functions	Other	@Intracellular	1.08702	0.0934486	1.04024	0.584574	1.06363		0	1373	0.0054652	744	0.0027326
lp_1559	pheT	phenylalanine--tRNA ligase, beta chain	Protein synthesis	tRNA aminoacylation	@Intracellular	1.01222	0.825234	0.990906	0.987664	1.00156		0	1374	0.00545556	745	0.00272778
lp_0568	lp_0568	unknown	Hypothetical proteins	Conserved: other	@Intracellular	1.0933	0.0647261	1.13977	0.00540799	1.11654		0	1375	0.00545029	748	0.00272515
lp_1814	lp_1814	L-lactate transport protein (putative)	Transport and binding proteins	Carbohydrates, organic alcohols and acids	@Multi-transmembrane	0.860093	0.443223	0.829381	0.299126	0.844737		0	1376	0.00543056	749	0.00271528
lp_1459	lp_1459	extracellular protein, membrane-anchored (putative)	Cell envelope	Cell surface proteins: other	@N-terminally anchored (No CS)	0.991256	0.970537	0.94225	0.336848	0.966753		0	1377	0.00542898	750	0.00271449
lp_1151	lp_1151	23S rRNA methyltransferase, TrmA family	Transcription	RNA synthesis, modification, and DNA transcription	@Intracellular	1.16328	0.00194282	1.15739	0.0040238	1.16033		0	1378	0.00541872	751	0.00270936
lp_1003	lp_1003	acetyltransferase, GNAT family (putative)	Hypothetical proteins	Conserved: putative function	@Intracellular	0.966821	0.864834	0.908819	0.278209	0.93782		0	1379	0.00541818	752	0.00270909
lp_0152	lp_0152	transcription regulator, GntR family	Regulatory functions	GntR-family regulators	@Intracellular	1.08206	0.188527	1.10522	0.106797	1.09364		0	1380	0.00541228	753	0.00270614
lp_0393	thgA1	galactoside O-acetyltransferase	Central intermediary metabolism	General	@Intracellular	0.688441	0.305394	0.616086	0.673811	0.652263		0	1381	0.0054	754	0.0027
lp_1174	lp_1174	ribonuclease BN family protein	Hypothetical proteins	Conserved: membrane proteins	@Multi-transmembrane	0.987299	0.742906	0.947186	0.941387	0.967242		0	1382	0.0054	755	0.0027
lp_0463	lp_0463	zinc/iron ABC transporter, ATP-binding protein	Transport and binding proteins	Cations	@Intracellular	1.02533	0.739979	0.974866	0.801327	1.0001		0	1383	0.00538889	756	0.00269444
lp_2464	lp_2464	prophage P2b protein 17, portal protein	Other categories	Phage and prophage related functions	@Intracellular	0.148628	0.15015	0.142278	0.219562	0.145453		0	1384	0.00537557	757	0.00268778
lp_3153	acm3-M	cell wall hydrolase/muramidase, middle fragment	Cell envelope	Murein sacculus and peptidoglycan		0.882836	0.0392426	0.771933	0.569468	0.827385		0	1385	0.00536508	760	0.00268254
lp_0207	lp_0207	unknown	Hypothetical proteins	Not conserved: other	@Intracellular	0.833965	0.406903	0.772166	0.0850942	0.803066		0	1386	0.00535556	761	0.00267778
lp_0060	lp_0060	short-chain dehydrogenase/oxidoreductase	Energy metabolism	Aerobic	@Intracellular	0.232082	0.207514	0.222094	0.223935	0.227088		0	1387	0.00535556	762	0.00267778
lp_1784	pyrAB2	carbamoyl-phosphate synthase (glutamine-hydrolysing), large chain, truncated	Purines, pyrimidines, nucleosides and nucleotides	Pyrimidine ribonucleotide biosynthesis		1.09225	0.0770701	1.02156	0.563069	1.0569		0	1388	0.00535556	763	0.00267778
lp_0594	mleP1	malate transport protein	Transport and binding proteins	Carbohydrates, organic alcohols and acids	@Multi-transmembrane	1.29631	4.26225e-06	1.23743	0.000541885	1.26687		0	1389	0.00533591	765	0.00266796
lp_2248	comGB	ComG operon protein 2, bacterial type II secretion system protein	Cellular processes	DNA Transformation and competence	@Multi-transmembrane	0.246548	0.866568	0.207474	0.487903	0.227011		0.00533333	721	0	1786	0.00266667
lp_0499	deoM	deoxyribose mutarotase	Energy metabolism	Pentose phosphate pathway	@Intracellular	0.216776	0.797708	0.206668	0.749895	0.211722		0.00373333	824	0.0016	1454	0.00266667
lp_1915	lp_1915	lipoprotein precursor	Cell envelope	Cell surface proteins: lipoproteins	@Lipid anchored	0.887669	0.736425	0.829778	0.327319	0.858724		0.00373333	825	0.0016	1455	0.00266667
lp_1982	lytH	N-acetylmuramoyl-L-alanine amidase	Cell envelope	Murein sacculus and peptidoglycan	@N-terminally anchored (No CS)	0.898018	0.453508	0.925241	0.669064	0.911629		0	1390	0.00533333	766	0.00266667
lp_2428	lp_2428	prophage P2a protein 29	Other categories	Phage and prophage related functions	@N-terminally anchored (No CS)	0.711939	0.692306	0.697823	0.9504	0.704881		0	1391	0.00532381	767	0.0026619
lp_2595	lp_2595	transcriptional regulator/ sugar kinase, ROK family	Energy metabolism	Sugars	@Intracellular	0.110885	0.0433316	0.117977	0.235094	0.114431		0	1392	0.00532331	768	0.00266165
lp_1431	lp_1431	integral membrane protein	Hypothetical proteins	Conserved: membrane proteins	@Multi-transmembrane	0.888239	0.192844	0.865758	0.106115	0.876999		0	1393	0.00531434	769	0.00265717
lp_2033	aroI	shikimate kinase	Amino acid biosynthesis	Aromatic amino-acid family	@Intracellular	1.20128	0.0145701	1.20473	0.0202928	1.20301		0	1394	0.00529524	771	0.00264762
lp_3028	lp_3028	integral membrane protein	Hypothetical proteins	Not conserved: membrane proteins	@Multi-transmembrane	0.103868	0.233434	0.0916594	0.243152	0.0977636		0	1395	0.00528571	772	0.00264286
lp_0101	lp_0101	cobalt transport protein	Transport and binding proteins	Cations	@Multi-transmembrane	0.798973	0.189796	0.845898	0.808444	0.822436		0	1396	0.00528485	773	0.00264242
lp_3540	lp_3540	sugar-specific permease	Transport and binding proteins	Unknown substrate	@Multi-transmembrane	0.120936	0.253629	0.110849	0.0755554	0.115893		0	1397	0.00527778	774	0.00263889
lp_1230	lp_1230	transcription regulator, MarR family	Regulatory functions	MarR-family regulators	@Intracellular	1.09251	0.177642	1.11137	0.0485475	1.10194		0	1398	0.00526667	776	0.00263333
lp_2031	ribC2	bifunctional protein: riboflavin kinase; FMN adenylyltransferase	Biosynthesis of cofactors, prosthetic groups, and carriers	Riboflavin, FMN, and FAD	@Intracellular	0.992077	0.918258	0.986034	0.907581	0.989055		0	1399	0.00525962	778	0.00262981
lp_1585	lp_1585	unknown	Hypothetical proteins	Conserved: other	@Intracellular	1.10578	0.0181302	1.1011	0.0287975	1.10344		0	1400	0.00525	780	0.002625
lp_2978	lp_2978	extracellular protein	Cell envelope	Cell surface proteins: other	@Secretory(released) (with CS)	0.537559	0.570453	0.54113	0.880273	0.539345		0.00375	792	0.0015	1483	0.002625
lp_0256	cbs	cystathionine beta-synthase	Amino acid biosynthesis	Serine family	@Intracellular	0.812202	0.019916	0.940175	0.671592	0.876188		0.00375	793	0.0015	1484	0.002625
lp_2483	lp_2483	unknown	Hypothetical proteins	Not conserved: other	@Intracellular /TMH start AFTER 60	0.866584	0.379444	0.892154	0.550528	0.879369		0	1401	0.00524167	782	0.00262083
lp_3387	lp_3387	prophage P3 protein 4	Other categories	Phage and prophage related functions	@Intracellular	0.57949	0.171182	0.545618	0.0782962	0.562554		0.00363636	910	0.0016	1456	0.00261818
lp_3009	pts23B	cellobiose PTS, EIIB	Transport and binding proteins	PTS systems	@N-terminally anchored (with CS)	0.205209	0.129908	0.207789	0.380984	0.206499		0	1402	0.00521739	784	0.0026087
lp_3553	araO	arabinose O-acetyltransferase (putative)	Energy metabolism	Sugars	@Intracellular	0.291976	0.942437	0.277588	0.695484	0.284782		0.00333333	939	0.00188235	1218	0.00260784
lp_0179	malS	alpha-amylase, maltodextrins and cyclomaltodextrins	Central intermediary metabolism	Biosynthesis and degradation of polysaccharides	@Intracellular	0.912739	0.891119	0.885576	0.99378	0.899158		0.00371429	847	0.0015	1485	0.00260714
lp_1985	lp_1985	phosphohydrolase	Hypothetical proteins	Conserved: putative function	@Intracellular	0.968886	0.832453	0.969129	0.894918	0.969008		0	1403	0.00521267	785	0.00260633
lp_3435	cadA	cadmium transporting P-type ATPase	Transport and binding proteins	Cations	@Multi-transmembrane	0.336537	0.185207	0.323885	0.193267	0.330211		0	1404	0.00521267	786	0.00260633
lp_3494	aroD2	shikimate 5-dehydrogenase	Amino acid biosynthesis	Aromatic amino-acid family	@Intracellular	0.972095	0.585145	0.931335	0.858595	0.951715		0	1405	0.00520467	789	0.00260234
lp_2502	pgi	glucose-6-phosphate isomerase	Energy metabolism	Sugars	@Intracellular	1.11116	0.0339473	1.13326	0.0148851	1.12221		0	1406	0.0052028	790	0.0026014
lp_1656	trpF	phosphoribosylanthranilate isomerase	Amino acid biosynthesis	Aromatic amino-acid family	@Intracellular	0.53335	0.081879	0.486662	0.0165428	0.510006		0.00369231	876	0.0015	1486	0.00259615
lp_1568a	lp_1568a	50S ribosomal protein L33 type 1	Protein synthesis	Ribosomal proteins: synthesis		0.991634	0.981272	0.998091	0.908025	0.994863		0	1407	0.00519048	792	0.00259524
lp_1281	lp_1281	unknown	Hypothetical proteins	Conserved: other	@Intracellular	1.07948	0.0876763	1.04154	0.405153	1.06051		0	1408	0.00518182	795	0.00259091
lp_2036	lp_2036	aromatic amino acid biosynthesis enzyme (putative)	Amino acid biosynthesis	Aromatic amino-acid family	@Intracellular	1.05514	0.242277	1.0893	0.10956	1.07222		0	1409	0.00518182	796	0.00259091
lp_1914	lp_1914	transcription regulator, MarR family	Regulatory functions	MarR-family regulators	@Intracellular	0.912662	0.511687	0.948758	0.885409	0.93071		0	1410	0.00518182	797	0.00259091
lp_0045	lp_0045	unknown	Hypothetical proteins	Conserved: other	@Intracellular	1.13851	0.0272028	1.07247	0.221702	1.10549		0	1411	0.00518182	798	0.00259091
lp_1310	lp_1310	poly (glycerol-phosphate) alpha-glucosyltransferase (putative)	Cell envelope	Teichoic acid biosynthesis	@Intracellular	0.922098	0.793837	0.90798	0.721424	0.915039		0	1412	0.00517949	799	0.00258974
lp_0612	trmH	tRNA/rRNA methyltransferase, TrmH family	Protein synthesis	tRNA and rRNA base modification	@Intracellular	1.00476	0.944448	1.01662	0.793921	1.01069		0	1413	0.00517895	800	0.00258947
lp_3668	lp_3668	acetyltransferase, GNAT family (putative)	Hypothetical proteins	Not conserved: other	@Intracellular	1.32712	5.71107e-06	1.25214	0.00120598	1.28963		0.00366667	898	0.0015	1487	0.00258333
lp_3676	lp_3676	extracellular protein	Cell envelope	Cell surface proteins: other	@Secretory(released) (with CS)	0.955069	0.196865	0.877101	0.478381	0.916085		0.00366667	899	0.0015	1488	0.00258333
lp_0480	rpoE	DNA-directed RNA polymerase, delta subunit	Transcription	DNA-dependent RNA polymerase	@Intracellular	1.04247	0.375169	1.06266	0.223043	1.05256		0	1414	0.00516667	801	0.00258333
lp_1032	rpsJ	ribosomal protein S10	Protein synthesis	Ribosomal proteins: synthesis	@Intracellular	0.998699	0.769178	1.07076	0.205642	1.03473		0	1415	0.00514286	804	0.00257143
lp_2143	lp_2143	integral membrane protein	Hypothetical proteins	Conserved: membrane proteins	@Multi-transmembrane	0.962136	0.720838	0.953195	0.702866	0.957665		0	1416	0.00514286	805	0.00257143
lp_1936	lp_1936	oxidoreductase	Energy metabolism	Aerobic	@Intracellular	0.393468	0.953123	0.357511	0.530134	0.37549		0.00363636	911	0.0015	1489	0.00256818
lp_0591	accD1	acetyl-CoA carboxylase, carboxyl transferase subunit beta	Fatty acid and phospholipid metabolism	Fatty acid biosynthesis	@Intracellular	0.941783	0.239229	0.935763	0.211729	0.938773		0	1417	0.00511818	806	0.00255909
lp_1035	rplW	ribosomal protein L23	Protein synthesis	Ribosomal proteins: synthesis	@Intracellular	0.985402	0.98863	1.07532	0.263951	1.03036		0	1418	0.0051	808	0.00255
lp_0691	lp_0691	unknown	Hypothetical proteins	Conserved: other	@Intracellular	0.921613	0.13124	0.980229	0.927884	0.950921		0	1419	0.0051	809	0.00255
lp_3418	pck	phosphoenolpyruvate carboxykinase (ATP)	Energy metabolism	TCA cycle	@Intracellular	0.828169	0.804953	0.80461	0.827169	0.81639		0	1420	0.00509346	810	0.00254673
lp_1842	lp_1842	integral membrane protein	Hypothetical proteins	Conserved: membrane proteins	@Multi-transmembrane	1.10458	0.0606388	1.11994	0.0297443	1.11226		0	1421	0.00507895	811	0.00253947
lp_3164	lp_3164	transcription regulator, TetR family (putative)	Regulatory functions	TetR/AcrR-family regulators	@Intracellular	0.942419	0.886456	0.939538	0.934293	0.940978		0	1422	0.00506667	814	0.00253333
lp_1988	lp_1988	integral membrane protein	Hypothetical proteins	Not conserved: membrane proteins	@Multi-transmembrane	1.09678	0.0441076	1.08112	0.101509	1.08895		0	1423	0.00505263	816	0.00252632
lp_2818	gltT	proton/sodium-glutamate/aspartate symport protein	Transport and binding proteins	Amino acids, peptides and amines	@Multi-transmembrane	1.07601	0.0451967	0.982706	0.765864	1.02936		0	1424	0.00505263	817	0.00252632
lp_1764	lp_1764	muramoyl-tetrapeptide carboxypeptidase, S66 family (putative)	Cellular processes	Murein sacculus and peptidoglycan	@Intracellular	0.910138	0.536044	0.752282	0.000458109	0.83121		0	1425	0.00505263	818	0.00252632
lp_0710	phnW	(2-aminoethyl)phosphonate--pyruvate aminotransferase	Central intermediary metabolism	Phosphorus compounds	@Intracellular	0.282393	0.384143	0.272057	0.389806	0.277225		0	1426	0.00505263	819	0.00252632
lp_3124	lp_3124	transcription regulator, LysR family	Regulatory functions	LysR-family regulators	@Intracellular	0.511482	0.416214	0.476967	0.230297	0.494224		0.0032	950	0.00184615	1332	0.00252308
lp_3291	lp_3291	unknown	Hypothetical proteins	Not conserved: other	@Multi-transmembrane	0.975676	0.177586	0.951235	0.223879	0.963456		0	1427	0.00504202	820	0.00252101
lp_1418	lp_1418	metal-dependent phosphohydrolase, HD family	Hypothetical proteins	Conserved: putative function	@Intracellular	0.963874	0.457563	0.966877	0.588989	0.965375		0	1428	0.00504202	821	0.00252101
lp_1403	lp_1403	cell surface protein, ErfK family	Cell envelope	Cell surface proteins: membrane bound	@N-terminally anchored (No CS)	0.375858	0.46235	0.361703	0.442575	0.368781		0	1429	0.00504167	823	0.00252083
lp_3630	lp_3630	transcriptional regulator/ sugar kinase, ROK family	Energy metabolism	Sugars	@Intracellular	0.624692	0.130076	0.647482	0.290161	0.636087		0	1430	0.00504167	824	0.00252083
lp_3436	glpF5	glycerol uptake facilitator protein	Transport and binding proteins	Carbohydrates, organic alcohols and acids	@Multi-transmembrane	0.658527	0.852873	0.631646	0.880025	0.645087		0.0032	951	0.00183333	1358	0.00251667
lp_2754	lp_2754	integral membrane protein (putative)	Hypothetical proteins	Conserved: membrane proteins	@Multi-transmembrane	1.05935	0.2552	0.984265	0.893652	1.02181		0	1431	0.00502381	825	0.0025119
lp_3171	lp_3171	integral membrane protein	Hypothetical proteins	Conserved: membrane proteins	@Multi-transmembrane	0.873757	0.144909	0.827349	0.0208801	0.850553		0	1432	0.005	828	0.0025
lp_3654	pts38C	sorbitol PTS, EIIC	Transport and binding proteins	PTS systems	@Multi-transmembrane	0.360376	0.805557	0.371151	0.924335	0.365763		0	1433	0.005	829	0.0025
lp_0969	lp_0969	integral membrane protein	Hypothetical proteins	Conserved: membrane proteins	@Multi-transmembrane	0.904481	0.29186	0.896405	0.282493	0.900443		0	1434	0.005	830	0.0025
lp_0948	lp_0948	unknown	Hypothetical proteins	Conserved: other	@Intracellular	0.914771	0.802581	0.87304	0.463414	0.893905		0	1435	0.005	831	0.0025
lp_3562	lp_3562	lipase/esterase (putative)	Hypothetical proteins	Conserved: putative function	@Intracellular	0.551189	0.608904	0.518407	0.789819	0.534798		0	1436	0.00494545	833	0.00247273
lp_2771	natC2	nicotinate phosphoribosyltransferase	Biosynthesis of cofactors, prosthetic groups, and carriers	Nicotinate and nicotinamide metabolism	@Intracellular	0.587142	0.0024338	0.866591	0.501028	0.726867		0	1437	0.00494118	837	0.00247059
lp_0939	hsdM	type I restriction-modification system, methylation subunit	DNA metabolism	Restriction and modification	@Intracellular	1.11612	0.0251861	1.06515	0.254655	1.09064		0	1438	0.00494118	838	0.00247059
lp_3641	dexB	glucan 1,6-alpha-glucosidase	Central intermediary metabolism	Biosynthesis and degradation of polysaccharides	@Intracellular	0.269153	0.497816	0.261495	0.559938	0.265324		0	1439	0.00494118	839	0.00247059
lp_2006	ISP2_3	transposase	Other categories	Transposon related functions	@Intracellular /TMH start AFTER 60	0.945858	0.508803	0.955503	0.672729	0.950681		0	1440	0.00494118	840	0.00247059
lp_0104	larA	lactate racemization operon protein LarA	Cell envelope	Murein sacculus and peptidoglycan	@Intracellular	0.442007	0.911545	0.531304	0.44172	0.486655		0	1441	0.00494118	841	0.00247059
lp_0971	lp_0971	phosphoglycerate mutase family protein	Energy metabolism	Glycolysis	@Intracellular	1.10752	0.0748658	1.06088	0.34512	1.0842		0	1442	0.00494118	842	0.00247059
lp_3412	lp_3412	extracellular protein	Cell envelope	Cell surface proteins: other	@Secretory(released) (with CS)	0.918275	0.742929	0.916867	0.821857	0.917571		0	1443	0.00494118	843	0.00247059
lp_2473	lp_2473	prophage P2b protein 8, helicase	Other categories	Phage and prophage related functions	@Intracellular	0.419122	0.0363286	0.432778	0.109156	0.42595		0	1444	0.00492857	844	0.00246429
lp_2334	lp_2334	integral membrane protein	Hypothetical proteins	Conserved: membrane proteins	@Multi-transmembrane	1.09584	0.15372	1.0198	0.737622	1.05782		0	1445	0.0049	845	0.00245
lp_3688	rnpA	ribonuclease P	Protein synthesis	tRNA and rRNA base modification	@Intracellular	1.01533	0.621575	1.08244	0.112649	1.04888		0	1446	0.00488456	846	0.00244228
lp_2425	lp_2425	prophage P2a protein 32	Other categories	Phage and prophage related functions	@Intracellular	0.671002	0.58753	0.664571	0.527469	0.667787		0	1447	0.004875	849	0.0024375
lp_1738	lp_1738	extracellular protein	Cell envelope	Cell surface proteins: other	@Secretory(released) (with CS)	0.964233	0.617527	0.977058	0.822043	0.970645		0	1448	0.004875	850	0.0024375
lp_1289	lp_1289	purine/pyrimidine phosphoribosyltransferase (putative)	Purines, pyrimidines, nucleosides and nucleotides	Salvage of nucleosides and nucleotides	@Intracellular	0.467538	0.707418	0.33152	0.521325	0.399529		0	1449	0.004875	851	0.0024375
lp_2725	purQ	phosphoribosylformylglycinamidine synthase I	Purines, pyrimidines, nucleosides and nucleotides	Purine ribonucleotide biosynthesis	@Intracellular	1.32923	0.684023	0.316327	0.739731	0.822779		0	1450	0.004875	852	0.0024375
lp_0911	ISP2_2	transposase	Other categories	Transposon related functions	@Multi-transmembrane	0.341117	0.0465607	0.382941	0.32228	0.362029		0	1451	0.004875	853	0.0024375
lp_1898	pfk	6-phosphofructokinase	Energy metabolism	Glycolysis	@Intracellular	1.01313	0.639514	1.07783	0.149865	1.04548		0	1452	0.004875	854	0.0024375
lp_1679	accD2	acetyl-CoA carboxylase, carboxyl transferase subunit beta	Fatty acid and phospholipid metabolism	Fatty acid biosynthesis	@Intracellular	0.894317	0.0350815	0.978678	0.358319	0.936497		0	1453	0.004875	855	0.0024375
lp_2516	lp_2516	unknown	Hypothetical proteins	Not conserved: other	@Intracellular	0.959336	0.962017	0.954123	0.939718	0.956729		0	1454	0.004875	856	0.0024375
lp_p3_16						0.779836	0.255032	0.765332	0.207701	0.772584		0	1455	0.004875	857	0.0024375
lp_1779	fhs	formate--tetrahydrofolate ligase	Biosynthesis of cofactors, prosthetic groups, and carriers	Folic acid	@Intracellular	1.1196	0.080329	0.994635	0.757008	1.05712		0	1456	0.004875	858	0.0024375
lp_1138	acm1	cell wall hydrolase/muramidase	Cell envelope	Murein sacculus and peptidoglycan	@N-terminally anchored (No CS)	0.930048	0.567013	0.949705	0.740029	0.939876		0.00333333	940	0.0015	1490	0.00241667
lp_0564	tagA	N-acetylglucosaminyl-diphospho-undecaprenol N-acetyl-beta-D-mannosaminyltransferase	Cell envelope	Teichoic acid biosynthesis	@Intracellular	1.05558	0.254387	1.00142	0.9961	1.0285		0.003	969	0.00183333	1359	0.00241667
lp_1517	rplT	ribosomal protein L20	Protein synthesis	Ribosomal proteins: synthesis	@Intracellular	1.05971	0.327357	1.11929	0.0288397	1.0895		0.0032	952	0.0016	1457	0.0024
lp_2364	atpD	H(+)-transporting two-sector ATPase, beta subunit	Energy metabolism	ATP-proton motive force interconversion	@Intracellular	1.01814	0.528075	1.09235	0.0797835	1.05525		0.0048	722	0	1787	0.0024
lp_2420	lp_2420	prophage P2a protein 37; portal protein	Other categories	Phage and prophage related functions	@Intracellular	0.77712	0.279704	0.776173	0.684936	0.776647		0	1457	0.0048	860	0.0024
lp_0654	lp_0654	prophage P1 protein 31	Other categories	Phage and prophage related functions	@Intracellular	0.57095	0.501395	0.564174	0.588043	0.567562		0	1458	0.0048	861	0.0024
lp_2062	lp_2062	unknown	Hypothetical proteins	Conserved: other	@Intracellular	1.0552	0.184559	1.03874	0.351534	1.04697		0	1459	0.0048	862	0.0024
lp_1258	lp_1258	transcription regulator, LysR family	Regulatory functions	LysR-family regulators	@Intracellular	0.804399	0.375893	0.752593	0.114237	0.778496		0	1460	0.0048	863	0.0024
lp_p3_09						0.541081	0.0448444	0.531501	0.0556452	0.536291		0	1461	0.0048	864	0.0024
lp_2471	lp_2471	prophage P2b protein 10	Other categories	Phage and prophage related functions	@Intracellular	0.779784	0.92162	0.762728	0.965031	0.771256		0	1462	0.0048	865	0.0024
lp_1825	lp_1825	integral membrane protein	Hypothetical proteins	Not conserved: membrane proteins	@Multi-transmembrane	0.522629	0.970539	0.503483	0.841008	0.513056		0	1463	0.0048	866	0.0024
lp_2700	pyrAB	carbamoyl-phosphate synthase, pyrimidine-specific, large chain	Purines, pyrimidines, nucleosides and nucleotides	Pyrimidine ribonucleotide biosynthesis	@Intracellular	1.35087	0.000579213	0.991526	0.00236713	1.1712		0	1464	0.0048	867	0.0024
lp_1688	lp_1688	transcription regulator, TetR family (putative)	Regulatory functions	TetR/AcrR-family regulators	@Intracellular	0.403993	0.175099	0.38969	0.18102	0.396841		0	1465	0.0048	868	0.0024
lp_2861	thgA3	galactoside O-acetyltransferase	Central intermediary metabolism	General	@Intracellular	0.844982	0.145657	0.833853	0.1185	0.839417		0	1466	0.0047619	869	0.00238095
lp_2505	hpk7	histidine protein kinase; sensor protein	Regulatory functions	Two-component regulators	@Multi-transmembrane	1.01537	0.781397	0.971436	0.725837	0.993401		0	1467	0.00474872	870	0.00237436
lp_3681	gidA	cell division protein GidA	Cellular processes	Cell division	@Intracellular	1.00247	0.83218	1.05346	0.311828	1.02797		0	1468	0.00471429	873	0.00235714
lp_1356	pltR	two-component response regulator	Regulatory functions	Two-component regulators	@Intracellular	0.917388	0.250296	0.896977	0.133535	0.907183		0	1469	0.00471111	874	0.00235556
lp_2485	lp_2485	unknown	Hypothetical proteins	Not conserved: other	@Intracellular	0.218086	0.62863	0.217994	0.805729	0.21804		0	1470	0.0047087	875	0.00235435
lp_1481	narK	nitrite extrusion protein	Transport and binding proteins	Anions	@Multi-transmembrane	0.251305	0.493698	0.232182	0.319652	0.241743		0	1471	0.00467149	877	0.00233575
lp_2568	lp_2568	short-chain dehydrogenase/oxidoreductase	Energy metabolism	Aerobic	@Intracellular	0.619671	0.240548	0.616861	0.400445	0.618266		0	1472	0.00465072	878	0.00232536
lp_1565	lp_1565	transcriptional regulator	Regulatory functions	Other	@Intracellular	0.852655	0.934798	0.776737	0.445348	0.814696		0	1473	0.00462222	881	0.00231111
lp_2226	lp_2226	competence protein/transcription factor, CoiA-like family	Cellular processes	DNA Transformation and competence	@Intracellular	0.667326	2.23816e-06	0.705873	0.000265933	0.686599		0	1474	0.00461538	885	0.00230769
lp_1351	lp_1351	unknown	Hypothetical proteins	Not conserved: other	@Intracellular	0.63489	0.137528	0.677403	0.398059	0.656146		0	1475	0.00461538	886	0.00230769
lp_2715	lp_2715	integral membrane protein	Hypothetical proteins	Conserved: membrane proteins	@Multi-transmembrane	0.777315	0.931349	0.851357	0.205568	0.814336		0	1476	0.00461538	887	0.00230769
lp_0371	glpD	glycerol-3-phosphate dehydrogenase, FAD-dependent	Fatty acid and phospholipid metabolism	Glycerolipid metabolism	@Intracellular	0.388939	0.654184	0.22822	0.358304	0.30858		0	1477	0.00461538	888	0.00230769
lp_2401	lp_2401	prophage P2a protein 56, lysin	Other categories	Phage and prophage related functions	@Secretory(released) (with CS)	0.924514	0.0909892	0.868367	0.59658	0.89644		0.003	970	0.0016	1458	0.0023
lp_0874	lp_0874	bifunctional protein: aminotransferase (pyridoxal-phosphate-dependent) ; 2-hydroxyacid dehydrogenase	Energy metabolism	Amino acids and amines	@Intracellular	1.24551	0.000858109	1.15392	0.0543481	1.19972		0.00457143	723	0	1788	0.00228571
lp_1709	lp_1709	integral membrane protein	Hypothetical proteins	Not conserved: membrane proteins	@Multi-transmembrane	1.06519	0.265588	0.987509	0.864753	1.02635		0.00266667	992	0.00188889	1196	0.00227778
lp_1956	lp_1956	ABC transporter, permease protein	Transport and binding proteins	Unknown substrate	@Multi-transmembrane	0.813672	0.323919	0.797687	0.236534	0.80568		0.00266667	993	0.00188889	1197	0.00227778
lp_2298	hexA	DNA mismatch repair protein MutS/HexA	DNA metabolism	DNA replication recombination, and repair	@Intracellular	0.975792	0.653023	0.961004	0.458826	0.968398		0.00453333	726	0	1789	0.00226667
lp_0162	lp_0162	transcription regulator (putative)	Regulatory functions	TetR/AcrR-family regulators	@Intracellular	0.900069	0.142269	0.91977	0.319815	0.909919		0	1478	0.00451765	890	0.00225882
lp_3270	purA	adenylosuccinate synthase	Purines, pyrimidines, nucleosides and nucleotides	Purine ribonucleotide biosynthesis	@Intracellular	1.19035	0.84101	0.762538	0.487064	0.976443		0	1479	0.00451765	891	0.00225882
lp_1818	tagB1	glycosyl/glycerophosphate transferase	Cell envelope	Teichoic acid biosynthesis	@Intracellular	0.919854	0.750071	0.90814	0.617594	0.913997		0	1480	0.00451765	892	0.00225882
lp_0432	lp_0432	DNA helicase (putative)	DNA metabolism	DNA replication recombination, and repair	@Intracellular	0.978098	0.80109	0.984885	0.88926	0.981492		0	1481	0.00451128	893	0.00225564
lp_0117	lp_0117	glutamine amidotransferase, class I	Amino acid biosynthesis	Glutamate family	@Intracellular	1.08799	0.204337	1.07067	0.318887	1.07933		0.003	971	0.0015	1491	0.00225
lp_3324	lp_3324	glycine betaine/carnitine/choline transport protein	Transport and binding proteins	Amino acids, peptides and amines	@Multi-transmembrane	0.841838	0.00842877	0.808698	0.00192182	0.825268		0.00266667	994	0.00183333	1360	0.00225
lp_2125	rpsO	ribosomal protein S15	Protein synthesis	Ribosomal proteins: synthesis	@Intracellular	1.07368	0.167563	1.09502	0.0680051	1.08435		0.00266667	995	0.00183333	1361	0.00225
lp_0139	lai	linoleic acid isomerase	Cell envelope	Cell surface proteins: membrane bound	@N-terminally anchored (No CS)	1.11408	0.000459483	1.13728	0.000126719	1.12568		0	1482	0.0045	895	0.00225
lp_1735	mvaK1	mevalonate kinase	Fatty acid and phospholipid metabolism	Sterol, Vitamin K, Vitamin E, carotenoids biosynthesis	@Intracellular	0.93331	0.744691	0.914854	0.559948	0.924082		0	1483	0.00449713	896	0.00224857
lp_0575	pts9AB	mannose PTS, EIIAB	Transport and binding proteins	PTS systems	@Intracellular	1.04593	0.292058	1.10445	0.0426038	1.07519		0.00449123	728	0	1790	0.00224561
mtf_gen						0.999028	0.975339	0.988843	0.893266	0.993935		0	1484	0.00446667	897	0.00223333
lp_2654	lp_2654	transcription regulator	Regulatory functions	Other	@Intracellular	1.04577	0.373787	0.980473	0.992211	1.01312		0.00444444	730	0	1791	0.00222222
lp_0136	lp_0136	2,5 diketo-D-gluconic acid -like reductase, NADP dependent, promiscuous	Hypothetical proteins	Conserved: putative function	@Intracellular	0.836589	0.617949	0.840116	0.206956	0.838352		0	1485	0.00444079	899	0.00222039
lp_3055	copA	copper transporting ATPase	Transport and binding proteins	Cations	@Multi-transmembrane	0.376599	1.34412e-06	0.287192	0	0.331895		0	1486	0.00444079	900	0.00222039
lp_1749	lp_1749	ABC transporter, substrate binding protein	Transport and binding proteins	Unknown substrate	@Secretory(released) (with CS)	0.129444	0.330651	0.120664	0.298926	0.125054		0	1487	0.00444079	901	0.00222039
lp_1215	cps3A	glycosyltransferase	Cell envelope	Surface polysaccharides, lipopolysaccharides and antigens	@Intracellular	0.452998	0.877724	0.450277	0.927174	0.451637		0	1488	0.00444079	902	0.00222039
lp_0720	rimI2	ribosomal-protein-alanine N-acetyltransferase	Protein synthesis	Ribosomal proteins: modification	@Intracellular	1.03266	0.652131	1.05964	0.266738	1.04615		0	1489	0.0044	904	0.0022
lp_0315	potD	spermidine/putrescine ABC transporter, substrate binding protein	Transport and binding proteins	Amino acids, peptides and amines	@N-terminally anchored (No CS)	1.3332	7.99162e-09	1.40099	5.26952e-11	1.3671		0	1490	0.0044	905	0.0022
lp_0957	asnA	aspartate--ammonia ligase	Amino acid biosynthesis	Glutamate family	@Intracellular	1.1056	0.0303414	1.05297	0.286155	1.07929		0.00439216	732	0	1792	0.00219608
lp_1222	cps3F	polysaccharide polymerase	Cell envelope	Surface polysaccharides, lipopolysaccharides and antigens	@Multi-transmembrane	0.451173	0.902271	0.311332	0.458296	0.381253		0	1491	0.00436364	906	0.00218182
lp_2521	lp_2521	transcription regulator, AsnC-type	Regulatory functions	Other	@Intracellular	1.06641	0.299529	0.912978	0.310413	0.989696		0	1492	0.00435556	908	0.00217778
lp_2166	prs2	ribose-phosphate pyrophosphokinase	Purines, pyrimidines, nucleosides and nucleotides	Salvage of nucleosides and nucleotides	@Intracellular	1.11137	0.0160718	1.0537	0.207661	1.08253		0	1493	0.0043372	909	0.0021686
lp_0618	lp_0618	cell surface hydrolase, membrane-bound, DUF915 family (putative)	Cell envelope	Cell surface proteins: membrane bound	@N-terminally anchored (No CS)	1.05995	0.325802	1.08241	0.102425	1.07118		0	1494	0.00426667	910	0.00213333
lp_0121	lp_0121	unknown	Hypothetical proteins	Not conserved: other	@Intracellular	0.948254	0.768089	0.936041	0.655623	0.942147		0	1495	0.0042605	911	0.00213025
lp_0875	lp_0875	unknown	Hypothetical proteins	Conserved: other	@Intracellular	0.396481	0.252749	0.449511	1.00022	0.422996		0	1496	0.0042	912	0.0021
lp_0141	lp_0141	extracellular protein	Cell envelope	Cell surface proteins: other	@Secretory(released) (with CS)	0.253132	0.188468	0.262498	0.509695	0.257815		0.00419048	735	0	1793	0.00209524
lp_0078	lp_0078	transport protein	Transport and binding proteins	Drug/metabolite (DMT superfamily)	@Multi-transmembrane	0.947069	0.97398	0.897354	0.535443	0.922212		0.00419048	736	0	1794	0.00209524
lp_3138	lp_3138	bifunctional protein: transcriptional antiterminator, BglG family; PTS, EIIA	Transport and binding proteins	PTS systems	@Intracellular	0.24657	0.941228	0.228146	0.83686	0.237358		0.00266667	996	0.0015	1492	0.00208333
lp_3017	lp_3017	unknown	Hypothetical proteins	Conserved: other	@Intracellular	0.731919	0.770045	0.694401	0.526556	0.71316		0	1497	0.00411429	916	0.00205714
lp_3342	pgpA	phosphatidylglycerophosphatase (putative)	Fatty acid and phospholipid metabolism	Glycerolipid metabolism	@Intracellular	0.942692	0.760281	0.925884	0.608017	0.934288		0.00410256	737	0	1795	0.00205128
lp_3479	galR	transcription regulator. LacI family, galactose related	Regulatory functions	LacI-family regulators	@Intracellular	0.175802	0.134855	0.171843	0.413229	0.173823		0	1498	0.00407609	917	0.00203804
lp_2787	lp_2787	hydrolase, HAD superfamily, Cof family	Hypothetical proteins	Conserved: putative function	@Intracellular	0.974999	0.497406	0.912705	1.00267	0.943852		0	1499	0.004	919	0.002
lp_2778	pbg5	6-phospho-beta-glucosidase	Energy metabolism	Sugars	@Intracellular	0.982466	0.95647	1.0047	0.787626	0.993581		0.0038	739	0	1796	0.0019
lp_3633	lp_3633	transcription regulator, GntR family	Regulatory functions	LacI-family regulators	@Intracellular	0.92924	0.81537	0.939093	0.922027	0.934167		0.0038	740	0	1797	0.0019
lp_0836	spx1	regulatory protein Spx	Regulatory functions	Protein interactions	@Intracellular	0.967349	0.797962	0.924878	0.354734	0.946114		0.00378947	750	0	1798	0.00189474
lp_2037	aroF	chorismate synthase	Amino acid biosynthesis	Aromatic amino-acid family	@Intracellular	1.06704	0.28674	1.10878	0.100828	1.08791		0.00378947	751	0	1799	0.00189474
lp_2647	pts19A	N-acetylglucosamine/galactosamine PTS, EIIA	Transport and binding proteins	PTS systems	@Intracellular	0.92905	0.406907	1.00162	0.967413	0.965334		0.00378947	752	0	1800	0.00189474
lp_2796	lp_2796	cell surface protein precursor	Cell envelope	Cell surface proteins: LPxTG anchor	@LPxTG Cell-wall anchored	0.206792	0.386521	0.240434	0.765932	0.223613		0.00378947	753	0	1801	0.00189474
lp_1398	pts15A	beta-glucosides PTS, EIIA	Transport and binding proteins	PTS systems	@Intracellular	0.0922271	0.0851327	0.089031	0.0985218	0.090629		0.00378947	754	0	1802	0.00189474
lp_1853	rnhB	ribonuclease HII	Transcription	Degradation of RNA	@Intracellular	0.881708	0.0263147	0.876969	0.0233283	0.879338		0.00378947	755	0	1803	0.00189474
lp_2659	xpkA	xylulose-5-P phosphoketolase & fructose-6-P phosphoketolase	Energy metabolism	Pentose phosphate pathway	@Intracellular	0.908392	0.0490421	0.8302	0.00610467	0.869296		0.00377778	762	0	1804	0.00188889
lp_3510	lp_3510	PTS-associated protein	Hypothetical proteins	Conserved: putative function	@Intracellular	0.935547	0.756374	0.987901	0.322776	0.961724		0.00377778	763	0	1805	0.00188889
lp_2115	lp_2115	GTP-binding protein	Regulatory functions	GTP-binding proteins	@Intracellular	1.03929	0.389275	1.02527	0.54296	1.03228		0.00377778	764	0	1806	0.00188889
lp_1944	lp_1944	ABC transporter, permease protein	Transport and binding proteins	Unknown substrate	@Multi-transmembrane	0.619646	0.415598	0.64209	0.705322	0.630868		0.00377778	765	0	1807	0.00188889
lp_2015	lepA1	GTP-binding translation elongation factor LepA	Protein synthesis	Translation factors	@Intracellular	0.98969	0.933603	0.991754	0.971129	0.990722		0	1500	0.00377607	921	0.00188803
lp_3579	spx5	regulatory protein Spx	Regulatory functions	Protein interactions	@Intracellular	1.1851	0.00065287	1.18848	0.000704227	1.18679		0	1501	0.00377124	922	0.00188562
lp_2034	tyrA	prephenate dehydrogenase	Amino acid biosynthesis	Aromatic amino-acid family	@Intracellular	1.17633	0.00686522	1.17325	0.0214407	1.17479		0	1502	0.00376974	923	0.00188487
lp_2466	lp_2466	prophage P2b protein 15, terminase large subunit	Other categories	Phage and prophage related functions	@Intracellular	0.256263	0.100868	0.24429	0.149987	0.250277		0	1503	0.00376974	924	0.00188487
lp_1523	racD	aspartate racemase	Amino acid biosynthesis	Glutamate family	@Intracellular	0.674467	0.497919	0.605844	0.13708	0.640155		0.00376471	775	0	1808	0.00188235
lp_1052	rplR	ribosomal protein L18	Protein synthesis	Ribosomal proteins: synthesis	@Intracellular	0.967077	0.890263	1.05893	0.357146	1.013		0.00376471	776	0	1809	0.00188235
lp_2404	lp_2404	prophage P2a protein 53	Other categories	Phage and prophage related functions	@Intracellular	0.853772	0.813425	0.871927	0.871449	0.86285		0.00376471	777	0	1810	0.00188235
lp_0917	lp_0917	phage transcriptional regulator, Cro/CI family	Other categories	Phage and prophage related functions	@Intracellular	0.158664	0.494789	0.153298	0.598349	0.155981		0.00376471	778	0	1811	0.00188235
lp_3255	lrgB	murein hydrolase regulator (putative)	Cell envelope	Murein sacculus and peptidoglycan	@Multi-transmembrane	0.830941	0.00192111	0.830165	0.00485817	0.830553		0.00376471	779	0	1812	0.00188235
lp_2262	lp_2262	mechanosensitive transport protein	Transport and binding proteins	Other	@Multi-transmembrane	0.937578	0.76084	0.932579	0.714465	0.935079		0.00376471	780	0	1813	0.00188235
lp_3011	pbg6	6-phospho-beta-glucosidase	Energy metabolism	Sugars	@Intracellular	0.263829	0.150177	0.275464	0.353729	0.269647		0.00376471	781	0	1814	0.00188235
lp_1905	lp_1905	unknown	Hypothetical proteins	Conserved: other	@Intracellular	0.950222	0.299719	0.959401	0.406076	0.954812		0.00376471	782	0	1815	0.00188235
lp_0412	plnP	immunity protein PlnP, membrane-bound protease CAAX family	Cellular processes	Toxin production and resistance (plantaricin)	@Multi-transmembrane	0.722021	0.927909	0.6859	0.992435	0.70396		0.00376471	783	0	1816	0.00188235
lp_0322	lp_0322	acetyltransferase (putative)	Hypothetical proteins	Conserved: putative function	@Intracellular	1.07954	0.131867	1.04732	0.383775	1.06343		0	1504	0.00376389	925	0.00188194
lp_2772	lp_2772	transcription regulator, TetR family (putative)	Regulatory functions	TetR/AcrR-family regulators	@Intracellular	0.914786	0.388914	0.922369	0.511202	0.918578		0.00375	794	0	1817	0.001875
lp_0803	glnQ1	glutamine ABC transporter, ATP-binding protein	Transport and binding proteins	Amino acids, peptides and amines	@Intracellular	1.03278	0.484915	1.08785	0.196107	1.06032		0.00375	795	0	1818	0.001875
lp_1876	lp_1876	hydrolase, HAD superfamily, Cof family	Hypothetical proteins	Conserved: putative function	@Intracellular	1.00809	0.936649	1.0164	0.792208	1.01225		0.00375	796	0	1819	0.001875
lp_2059	lp_2059	methyltransferase (putative)	Hypothetical proteins	Conserved: putative function	@Intracellular	0.952868	0.654761	0.940755	0.535798	0.946811		0.00375	797	0	1820	0.001875
lp_3294	folP	dihydropteroate synthase	Biosynthesis of cofactors, prosthetic groups, and carriers	Folic acid	@Intracellular	1.01166	0.754362	0.975603	0.838046	0.993632		0.00375	798	0	1821	0.001875
lp_1883	cmk	cytidylate kinase	Purines, pyrimidines, nucleosides and nucleotides	Pyrimidine ribonucleotide biosynthesis	@Intracellular	1.0294	0.513013	1.05055	0.322733	1.03997		0.00375	799	0	1822	0.001875
lp_3180	lp_3180	integral membrane protein	Hypothetical proteins	Not conserved: membrane proteins	@Multi-transmembrane	1.42554	4.98964e-05	1.30351	0.00242822	1.36453		0.00375	800	0	1823	0.001875
lp_3132	pbg7	6-phospho-beta-glucosidase	Energy metabolism	Sugars	@Intracellular	0.691492	0.852307	0.659922	0.634741	0.675707		0.00375	801	0	1824	0.001875
lp_0043	htrA	serine protease HtrA	Protein fate	Degradation of proteins, peptides, and glycopeptides	@N-terminally anchored (No CS)	0.979612	0.76194	0.9646	0.573248	0.972106		0.00375	802	0	1825	0.001875
lp_2301	recA	recombinase A	DNA metabolism	DNA replication recombination, and repair	@Intracellular	1.04929	0.321538	1.0303	0.522846	1.0398		0.00375	803	0	1826	0.001875
lp_3065	lp_3065	cell surface protein precursor	Cell envelope	Cell surface proteins: LPxTG anchor	@LPxTG Cell-wall anchored	0.411358	0.0888553	0.422658	0.287702	0.417008		0.00375	804	0	1827	0.001875
lp_3204	nupC	pyrimidine nucleoside transport protein	Transport and binding proteins	Nucleosides, purines and pyrimidines	@Multi-transmembrane	1.19674	9.29151e-05	1.14806	0.00558481	1.1724		0.00375	805	0	1828	0.001875
lp_0415	plnA	plantaricin A precursor peptide, induction factor	Cellular processes	Toxin production and resistance (plantaricin)	@Secreted via minor pathways (bacteriocin) (no CS)	1.75292	0.0895	0.516754	0.646441	1.13483		0.00375	806	0	1829	0.001875
lp_0419	plnI	immunity protein PlnI, membrane-bound protease CAAX family	Cellular processes	Toxin production and resistance (plantaricin)	@Multi-transmembrane	0.487974	0.682061	0.393294	0.663843	0.440634		0.00375	807	0	1830	0.001875
lp_p3_07						0.846668	0.0497967	0.864528	0.17334	0.855598		0.00375	808	0	1831	0.001875
lp_0756	gspA	glycerol-3-phosphate dehydrogenase (NAD(P)+)	Fatty acid and phospholipid metabolism	Glycerolipid metabolism	@Intracellular	0.998548	0.918589	0.98369	0.954959	0.991119		0.00375	809	0	1832	0.001875
lp_0683	lp_0683	prophage P1 protein 60, holin	Other categories	Phage and prophage related functions	@Multi-transmembrane	0.54117	0.669637	0.50736	0.458317	0.524265		0	1505	0.0037395	926	0.00186975
lp_0578	npsA	non-ribosomal peptide synthetase NpsA	Protein synthesis	Non-ribosomal peptide biosynthesis	@Intracellular	0.974149	0.729586	0.924776	0.954707	0.949463		0	1506	0.0037395	927	0.00186975
lp_0155	lp_0155	unknown	Hypothetical proteins	Not conserved: other	@Multi-transmembrane	0.675131	0.92605	0.655548	0.966647	0.66534		0.00373333	826	0	1833	0.00186667
lp_2969	pts22CBA	N-acetylglucosamine PTS, EIICBA	Transport and binding proteins	PTS systems	@Multi-transmembrane	0.617765	0.640248	0.565431	0.312949	0.591598		0.00373333	827	0	1834	0.00186667
lp_2977	lp_2977	cell surface protein precursor, DUF916 family	Cell envelope	Cell surface proteins: other	@LPxTG Cell-wall anchored	0.419958	0.243146	0.413808	0.307976	0.416883		0.00373333	828	0	1835	0.00186667
lp_1939	lp_1939	oxidoreductase	Hypothetical proteins	Conserved: putative function	@Intracellular	0.731572	0.000247074	0.686274	3.39213e-06	0.708923		0.00373333	829	0	1836	0.00186667
lp_1926	lp_1926	transcription regulator, DeoR family	Regulatory functions	DeoR-family regulators	@Intracellular	0.665931	0.133253	0.636208	0.0743744	0.651069		0.00373333	830	0	1837	0.00186667
lp_1840	parE	topoisomerase IV, subunit B	DNA metabolism	DNA replication recombination, and repair	@Intracellular	0.915011	0.100349	0.905808	0.099676	0.91041		0.00373333	831	0	1838	0.00186667
lp_2866	lp_2866	integral membrane protein (putative)	Hypothetical proteins	Not conserved: membrane proteins	@Multi-transmembrane	1.06611	0.147562	1.07839	0.0876201	1.07225		0.00373333	832	0	1839	0.00186667
lp_0340	lp_0340	unknown	Hypothetical proteins	Conserved: other	@Intracellular	1.08387	0.273796	0.970824	0.827326	1.02735		0.00373333	833	0	1840	0.00186667
lp_3617	tal3	transaldolase	Energy metabolism	Pentose phosphate pathway	@Intracellular	0.516433	0.645272	0.495892	0.514242	0.506163		0.00373333	834	0	1841	0.00186667
lp_0921	lp_0921	transcription regulator, MarR family	Regulatory functions	Other	@Intracellular	0.915843	0.209395	0.930775	0.425932	0.923309		0.00373333	835	0	1842	0.00186667
lp_1854	lp_1854	GTPase	Other categories	Other	@Intracellular	0.901403	0.078584	0.893789	0.0622181	0.897596		0.00373333	836	0	1843	0.00186667
lp_0248	lp_0248	unknown	Hypothetical proteins	Not conserved: other	@Multi-transmembrane	0.32597	0.0166907	0.303648	0.00700801	0.314809		0	1507	0.00373333	928	0.00186667
lp_1737	dinG	ATP-dependent helicase DinG	DNA metabolism	DNA replication recombination, and repair	@Intracellular	0.878483	0.00774803	0.856203	0.00104381	0.867343		0	1508	0.00372851	929	0.00186425
lp_0760	nox1	NADH oxidase	Energy metabolism	Aerobic	@Intracellular	0.982364	0.820493	0.929229	0.580884	0.955796		0	1509	0.00372851	930	0.00186425
lp_2159	lp_2159	diacylglycerol kinase catalytic domain (putative)	Hypothetical proteins	Conserved: putative function	@Multi-transmembrane	0.969989	0.686545	0.968761	0.838537	0.969375		0	1510	0.00372807	931	0.00186404
lp_1511	lp_1511	regulator, ATP-binding (putative)	Regulatory functions	Other	@Intracellular	0.93857	0.192358	0.898921	0.0292228	0.918745		0	1511	0.00372222	932	0.00186111
lp_0670	lp_0670	prophage P1 protein 47	Other categories	Phage and prophage related functions	@Intracellular	0.861037	0.384067	0.834106	0.400787	0.847572		0	1512	0.00372222	933	0.00186111
lp_3310	lp_3310	integral membrane protein	Hypothetical proteins	Conserved: membrane proteins	@Multi-transmembrane	1.10565	0.0849924	1.04286	0.590084	1.07425		0	1513	0.00372222	934	0.00186111
lp_2193	ftsZ	cell division protein FtsZ	Cellular processes	Cell division	@Intracellular	0.971966	0.836289	0.980523	0.939226	0.976244		0	1514	0.00371739	936	0.0018587
lp_0330	fba	fructose-bisphosphate aldolase	Energy metabolism	Glycolysis	@Intracellular	1.03889	0.3112	1.10336	0.0681808	1.07112		0	1515	0.00371569	937	0.00185784
lp_1632	smc	cell division protein Smc	Cellular processes	Cell division	@Intracellular	0.951058	0.326852	0.963286	0.502163	0.957172		0.00371429	848	0	1844	0.00185714
lp_1182	cps1F	polysaccharide biosynthesis protein, chain length regulator (putative)	Cell envelope	Surface polysaccharides, lipopolysaccharides and antigens	@Multi-transmembrane	1.03375	0.519759	1.03675	0.45212	1.03525		0.00371429	849	0	1845	0.00185714
lp_3113	lp_3113	transcription regulator, MerR family	Regulatory functions	MerR-family regulators	@Intracellular	0.167837	0.916672	0.154383	0.999016	0.16111		0.00371429	850	0	1846	0.00185714
lp_3112	lp_3112	short-chain dehydrogenase/oxidoreductase	Energy metabolism	Aerobic	@Intracellular	0.563761	0.859263	0.500725	0.432021	0.532243		0.00371429	851	0	1847	0.00185714
lp_0041	lp_0041	Zn-dependent hydrolase, beta-lactamase superfamily	Hypothetical proteins	Conserved: putative function	@Intracellular	1.05421	0.314892	1.01553	0.783345	1.03487		0.00371429	852	0	1848	0.00185714
lp_1676	accB2	acetyl-CoA carboxylase, biotin carboxyl carrier protein	Fatty acid and phospholipid metabolism	Fatty acid biosynthesis	@Intracellular	0.873363	0.0169182	0.957286	0.264273	0.915325		0.00371429	853	0	1849	0.00185714
lp_3316	lp_3316	unknown	Hypothetical proteins	Conserved: other	@Intracellular	0.981823	0.230929	0.924779	0.449062	0.953301		0.00371429	854	0	1850	0.00185714
lp_2529	lp_2529	unknown	Hypothetical proteins	Not conserved: other	@Intracellular	0.639832	0.17012	0.667063	0.388841	0.653448		0.00371429	855	0	1851	0.00185714
lp_0783	lp_0783	ABC transporter, substrate binding protein	Transport and binding proteins	Amino acids, peptides and amines	@Lipid anchored	0.793012	0.00246749	0.864423	0.181875	0.828718		0.00371429	856	0	1852	0.00185714
lp_2254	lp_2254	unknown	Hypothetical proteins	Conserved: other	@Intracellular	0.852641	0.219779	0.835811	0.159235	0.844226		0.00371429	857	0	1853	0.00185714
lp_2101	cps4H	polysaccharide polymerase	Cell envelope	Surface polysaccharides, lipopolysaccharides and antigens	@Multi-transmembrane	0.236787	0.66942	0.220846	0.501628	0.228817		0.00371429	858	0	1854	0.00185714
lp_p3_11						0.715366	0.201398	0.723275	0.333127	0.719321		0.00371429	859	0	1855	0.00185714
lp_0525	kup1	potassium uptake protein	Transport and binding proteins	Cations	@Multi-transmembrane	1.00164	0.722899	0.993469	0.702605	0.997555		0.00371429	860	0	1856	0.00185714
lp_1626	lp_1626	phosphatase, dihydroxyacetone kinase family	Fatty acid and phospholipid metabolism	Glycerolipid metabolism	@Intracellular	1.01315	0.648551	1.03056	0.436941	1.02185		0.00371429	861	0	1857	0.00185714
lp_2913	lp_2913	hydrolase, HAD superfamily, Cof family	Hypothetical proteins	Conserved: putative function	@Intracellular	1.04546	0.292923	0.994905	0.940419	1.02018		0.00371429	862	0	1858	0.00185714
lp_1953	lp_1953	unknown	Hypothetical proteins	Conserved: other	@Intracellular	1.2021	0.026946	1.01338	0.766039	1.10774		0.00371429	863	0	1859	0.00185714
lp_2342	lp_2342	transcription regulator (putative)	Regulatory functions	Other	@Intracellular	0.896294	0.158888	0.891802	0.137067	0.894048		0.00371429	864	0	1860	0.00185714
lp_2935	def2	formylmethionine deformylase	Protein fate	Protein modification and repair	@Intracellular	0.900057	0.0195197	0.877859	0.00445941	0.888958		0.00371429	865	0	1861	0.00185714
lp_0579	panD	aspartate 1-decarboxylase	Energy metabolism	Amino acids and amines	@Intracellular	1.00304	0.911849	0.959634	0.932784	0.981335		0.00371429	866	0	1862	0.00185714
lp_2026	dnaJ	chaperone protein DnaJ	Cellular processes	Adaptations and atypical conditions (Heat/cold shock)	@Intracellular	0.984711	0.965262	1.02665	0.535772	1.00568		0	1516	0.00371282	938	0.00185641
lp_2430	lp_2430	prophage P2a protein 27	Other categories	Phage and prophage related functions	@Intracellular	0.764849	1.00302	0.779143	0.994472	0.771996		0	1517	0.00371282	939	0.00185641
lp_0220	gpo	glutathione peroxidase	Cellular processes	Detoxification	@Intracellular	0.973003	0.873511	0.896059	0.170255	0.934531		0.00369231	877	0	1863	0.00184615
lp_3184	lp_3184	branched-chain amino acid transport protein	Transport and binding proteins	Amino acids, peptides and amines	@Multi-transmembrane	1.02701	0.572436	1.02577	0.471322	1.02639		0.00369231	878	0	1864	0.00184615
lp_1417	lp_1417	integral membrane protein	Hypothetical proteins	Conserved: membrane proteins	@Intracellular	0.908928	0.120527	0.924687	0.341192	0.916807		0.00369231	879	0	1865	0.00184615
lp_0066	pgmB2	beta-phosphoglucomutase	Central intermediary metabolism	Biosynthesis and degradation of polysaccharides	@Intracellular	0.995859	0.667933	1.03602	0.9701	1.01594		0.00369231	880	0	1866	0.00184615
lp_0893	lp_0893	multidrug transport protein	Transport and binding proteins	Multidrug resistance	@Multi-transmembrane	0.813158	0.551288	0.774539	0.326501	0.793848		0.00369231	881	0	1867	0.00184615
lp_1283	lp_1283	membrane sulfatase, alkaline phosphatase superfamily protein	Hypothetical proteins	Conserved: putative function	@Multi-transmembrane	1.05087	0.252655	1.06219	0.152918	1.05653		0.00369231	882	0	1868	0.00184615
lp_0633	lp_0633	prophage P1 protein 10	Other categories	Phage and prophage related functions	@Intracellular	1.1462	0.0228582	1.18276	0.00818624	1.16448		0.00369231	883	0	1869	0.00184615
lp_0305	gcsH1	glycine cleavage system, H protein	Energy metabolism	Amino acids and amines	@Intracellular	0.974806	0.934982	0.927151	0.354895	0.950978		0.00369231	884	0	1870	0.00184615
lp_2720	purH	bifunctional protein: phosphoribosylaminoimidazolecarboxamide formyltransferase; IMP cyclohydrolase	Purines, pyrimidines, nucleosides and nucleotides	Purine ribonucleotide biosynthesis	@Intracellular	0.874858	0.979173	0.704035	0.466335	0.789446		0.00369231	885	0	1871	0.00184615
lp_0349	amtB	ammonium transport protein	Transport and binding proteins	Cations	@Multi-transmembrane	0.970405	0.837009	1.07018	0.381076	1.02029		0.00369231	886	0	1872	0.00184615
lp_2132	lp_2132	extracellular protease (putative)	Hypothetical proteins	Conserved: putative function	@N-terminally anchored (No CS)	0.989872	0.859196	0.974272	0.60137	0.982072		0.00369231	887	0	1873	0.00184615
lp_2638	lp_2638	unknown	Hypothetical proteins	Conserved: other	@Multi-transmembrane	0.308111	0.956548	0.277293	0.623352	0.292702		0.00369231	888	0	1874	0.00184615
lp_tRNA34						1.14699	0.0136689	1.15049	0.00738066	1.14874		0.00369231	889	0	1875	0.00184615
lp_2964	lp_2964	transcription regulator (putative)	Regulatory functions	Other	@Intracellular	0.908758	0.227613	0.876977	0.106705	0.892867		0	1518	0.00369231	943	0.00184615
lp_0885	bglG1	transcription antiterminator, BlgB family	Regulatory functions	BglB-family regulators	@Intracellular	0.498119	0.267904	0.559118	0.560416	0.528619		0	1519	0.00367949	944	0.00183974
lp_p2_02						1.11136	0.192389	0.990432	0.749419	1.0509		0	1520	0.00367532	945	0.00183766
lp_1717	lp_1717	unknown	Hypothetical proteins	Not conserved: other	@Intracellular	0.918418	0.918529	0.887684	0.670465	0.903051		0	1521	0.00367532	946	0.00183766
lp_0495	deoR	deoxyribonucleoside regulator, putative inducer deoxyribose 5-P	Regulatory functions	DeoR-family regulators	@Intracellular	0.898848	0.410894	0.856451	0.113275	0.877649		0.00366667	900	0	1876	0.00183333
lp_0317	potB	spermidine/putrescine ABC transporter, permease protein	Transport and binding proteins	Amino acids, peptides and amines	@Multi-transmembrane	1.252	1.30317e-05	1.32439	1.98506e-07	1.28819		0.00366667	901	0	1877	0.00183333
lp_0766	nox2	NADH oxidase	Energy metabolism	Aerobic	@Intracellular	0.778053	0.487287	0.753884	0.362749	0.765969		0.00366667	902	0	1878	0.00183333
lp_0949	lp_0949	transcriptional regulator, Cro/CI family (putative)	Regulatory functions	Cro/CI-family regulators	@Multi-transmembrane	0.974134	0.597728	0.931622	0.85304	0.952878		0.00366667	903	0	1879	0.00183333
lp_2357	lp_2357	unknown	Hypothetical proteins	Not conserved: other	@Intracellular	1.00207	0.922258	1.02566	0.442189	1.01386		0.00363636	912	0	1880	0.00181818
lp_2035	aroE	3-phosphoshikimate 1-carboxyvinyltransferase	Amino acid biosynthesis	Aromatic amino-acid family	@Intracellular	1.13539	0.0226386	1.14672	0.0241505	1.14106		0.00363636	913	0	1881	0.00181818
lp_0881	glnH1	glutamine ABC transporter, substrate binding protein	Transport and binding proteins	Amino acids, peptides and amines	@Lipid anchored	1.11145	0.0106288	1.12174	0.00542579	1.11659		0.00363636	914	0	1882	0.00181818
lp_1847	lp_1847	integrase/recombinase, XerC/CodV family	Other categories	Phage and prophage related functions	@Intracellular	0.935893	0.314839	0.9321	0.288413	0.933997		0.00363636	915	0	1883	0.00181818
lp_1596	efp	elongation factor P	Protein synthesis	Translation factors	@Intracellular	1.06724	0.17396	1.07475	0.155976	1.071		0.00363636	916	0	1884	0.00181818
lp_2313	glnQ4	glutamine ABC transporter, ATP-binding protein	Transport and binding proteins	Amino acids, peptides and amines	@Intracellular	1.0317	0.820941	1.05694	0.582678	1.04432		0.00363636	917	0	1885	0.00181818
lp_1011	dgk1	deoxyadenosine kinase / deoxyguanosine kinase	Purines, pyrimidines, nucleosides and nucleotides	2'-deoxyribonucleotide metabolism	@Intracellular	1.09906	0.0529302	1.14271	0.00514769	1.12088		0.00363636	918	0	1886	0.00181818
lp_1628	plsX	fatty acid/phospholipid synthesis protein PlsX	Fatty acid and phospholipid metabolism	Fatty acid biosynthesis	@Intracellular	0.933439	0.224561	0.922676	0.186987	0.928057		0	1522	0.00363636	950	0.00181818
lp_2925	lp_2925	cell surface protein precursor	Cell envelope	Cell surface proteins: LPxTG anchor	@LPxTG Cell-wall anchored	0.921343	0.778629	0.882962	0.900278	0.902153		0	1523	0.00361905	953	0.00180952
lp_2368	atpF	H(+)-transporting two-sector ATPase, B subunit	Energy metabolism	ATP-proton motive force interconversion	@N-terminally anchored (No CS)	0.991892	0.843632	1.05622	0.276441	1.02406		0	1524	0.00361905	954	0.00180952
lp_0932	lp_0932	lipoprotein precursor	Cell envelope	Cell surface proteins: lipoproteins	@Lipid anchored	0.892878	0.682802	0.835285	0.229239	0.864081		0.0036	920	0	1887	0.0018
lp_0025	malZ	maltodextrin glucosidase	Central intermediary metabolism	Biosynthesis and degradation of polysaccharides	@Intracellular	0.774381	0.314	0.769792	0.426824	0.772087		0.0036	921	0	1888	0.0018
lp_1648	lp_1648	ABC transporter, ATP-binding protein	Transport and binding proteins	Unknown substrate	@Intracellular	0.866985	0.41656	0.78718	0.133133	0.827083		0.0036	922	0	1889	0.0018
lp_3549	lp_3549	transcription regulator, DeoR family	Regulatory functions	DeoR-family regulators	@Intracellular	0.976007	0.810915	0.922205	0.834386	0.949106		0.0036	923	0	1890	0.0018
lp_2878	maa	maltose O-acetyltransferase	Energy metabolism	Sugars	@Intracellular	1.03523	0.415859	0.965493	0.866627	1.00036		0	1525	0.0036	957	0.0018
lp_0242	ndk	nucleoside-diphosphate kinase	Purines, pyrimidines, nucleosides and nucleotides	Pyrimidine ribonucleotide biosynthesis	@Intracellular	0.813786	0.837259	0.79309	0.924299	0.803438		0	1526	0.0036	958	0.0018
lp_0366	lp_0366	unknown	Hypothetical proteins	Conserved: other	@Intracellular	0.669478	0.199373	0.66598	0.197892	0.667729		0	1527	0.0036	959	0.0018
lp_2371	pyrP	uracil transport protein	Transport and binding proteins	Nucleosides, purines and pyrimidines	@Multi-transmembrane	1.31779	0.00019056	1.06122	0.0194526	1.18951		0	1528	0.00357895	964	0.00178947
lp_1046	rplX	ribosomal protein L24	Protein synthesis	Ribosomal proteins: synthesis	@Intracellular	0.975893	0.980102	1.05598	0.363924	1.01593		0	1529	0.00357895	965	0.00178947
lp_2982	livD	branched-chain amino acid ABC transporter, ATP-binding protein	Transport and binding proteins	Amino acids, peptides and amines	@Intracellular	1.2278	0.0250875	1.28083	0.0276805	1.25432		0	1530	0.00357895	966	0.00178947
lp_1407	lp_1407	aminotransferase (PLP-dependent) with N-terminal regulator domain, GntR family	Energy metabolism	Amino acids and amines	@Intracellular	0.908179	0.318471	0.891421	0.226219	0.8998		0	1531	0.00357895	967	0.00178947
lp_1118	mleS	malolactic enzyme	Energy metabolism	Organic acids	@Intracellular	0.771547	0.514965	0.939587	0.24564	0.855567		0	1532	0.00357895	968	0.00178947
lp_0714	phnC	phosphonates ABC transporter, ATP-binding protein	Transport and binding proteins	Anions	@Intracellular	0.114615	0.837938	0.10367	0.501718	0.109143		0	1533	0.00357895	969	0.00178947
lp_3299	folB	dihydroneopterin aldolase	Biosynthesis of cofactors, prosthetic groups, and carriers	Folic acid	@Intracellular	1.05357	0.292304	0.979888	0.882326	1.01673		0.00355556	925	0	1891	0.00177778
lp_0213	lp_0213	chromosome condensation protein (putative)	Cellular processes	Other	@Multi-transmembrane	1.05176	0.324201	1.03832	0.457928	1.04504		0.00355556	926	0	1892	0.00177778
lp_3644	lp_3644	ABC transporter, permease protein, mannose related oligosaccharides	Transport and binding proteins	Carbohydrates, organic alcohols and acids	@Multi-transmembrane	0.255556	0.201748	0.249774	0.226389	0.252665		0.00355556	927	0	1893	0.00177778
lp_1372	gtcA1	teichoic acid glycosylation protein (putative)	Cell envelope	Teichoic acid biosynthesis	@Multi-transmembrane	1.12819	0.0887689	1.08015	0.411248	1.10417		0.00355556	928	0	1894	0.00177778
lp_3526	pbg10	6-phospho-beta-glucosidase	Energy metabolism	Sugars	@Intracellular	0.333469	0.406852	0.313048	0.301319	0.323259		0.00355556	929	0	1895	0.00177778
lp_2155	def1	formylmethionine deformylase	Protein fate	Protein modification and repair	@Intracellular	1.08832	0.0690533	1.04218	0.411251	1.06525		0.00355556	930	0	1896	0.00177778
lp_3288	lp_3288	cation efflux protein	Transport and binding proteins	Cations	@Multi-transmembrane	1.13633	0.045278	1.10225	0.127582	1.11929		0	1534	0.00355556	973	0.00177778
lp_0827	lp_0827	unknown	Hypothetical proteins	Conserved: other	@Intracellular	0.911879	0.179479	0.931808	0.38734	0.921844		0	1535	0.00355556	974	0.00177778
lp_2039	rbfA	ribosome-binding factor A	Protein synthesis	Translation factors	@Intracellular	1.05992	0.204318	1.05289	0.231356	1.05641		0	1536	0.00355556	975	0.00177778
lp_1891	lp_1891	unknown	Hypothetical proteins	Conserved: other	@Intracellular	0.93408	0.235318	0.913395	0.124741	0.923737		0	1537	0.00355556	976	0.00177778
lp_3649	lp_3649	transcription regulator, GntR family	Regulatory functions	LacI-family regulators	@Intracellular	0.133867	0.559761	0.129262	0.844255	0.131565		0	1538	0.00355556	977	0.00177778
lp_2318	mreC	cell shape determining protein MreC	Cellular processes	Cell division	@N-terminally anchored (No CS)	1.00186	0.864823	1.00985	0.717231	1.00585		0	1539	0.00355556	978	0.00177778
lp_0748	pstC	phosphate ABC transporter, permease protein	Transport and binding proteins	Anions	@Multi-transmembrane	0.749368	0.00674956	0.766086	0.0171253	0.757727		0	1540	0.00355556	979	0.00177778
lp_2591	lp_2591	purine nucleosidase	Purines, pyrimidines, nucleosides and nucleotides	Salvage of nucleosides and nucleotides	@Intracellular	1.30591	3.50832e-06	1.12142	0.0166948	1.21367		0	1541	0.00355556	980	0.00177778
lp_0359	lp_0359	unknown	Hypothetical proteins	Conserved: other	@Intracellular	0.680777	5.57848e-06	0.716186	0.000439803	0.698482		0	1542	0.00355556	981	0.00177778
lp_1873	lp_1873	tRNA nucleotidyltransferase/poly(A) polymerase	Transcription	RNA synthesis, modification, and DNA transcription	@Intracellular	1.02127	0.68264	0.974539	0.78193	0.997907		0	1543	0.00355556	982	0.00177778
lp_3397	lp_3397	nucleoside 2-deoxyribosyltransferase	Purines, pyrimidines, nucleosides and nucleotides	Nucleotide and nucleoside interconversions	@Intracellular	1.09168	0.0774338	1.07065	0.191829	1.08117		0	1544	0.00355556	983	0.00177778
lp_3563	lp_3563	sodium-coupled N-acetylneuraminate transporter (putative)	Transport and binding proteins	Unknown substrate	@Multi-transmembrane	0.558104	0.921995	0.493653	0.769782	0.525879		0	1545	0.00352941	988	0.00176471
lp_0903	lp_0903	phosphohydrolase, MutT/nudix family (putative)	Purines, pyrimidines, nucleosides and nucleotides	Salvage of nucleosides and nucleotides	@Intracellular	1.01232	0.882809	1.01077	0.829367	1.01155		0	1546	0.00352941	989	0.00176471
lp_1189	rfbB	dTDP-glucose 4,6-dehydratase	Purines, pyrimidines, nucleosides and nucleotides	Sugar-nucleotide biosynthesis and interconversions	@Intracellular	1.13691	0.00634732	1.1316	0.0114771	1.13426		0	1547	0.00352941	990	0.00176471
lp_3634	lp_3634	alpha-1,2-mannosidase (putative)	Energy metabolism	Sugars	@Intracellular	0.581715	0.815256	0.566717	0.776705	0.574216		0	1548	0.00352941	991	0.00176471
lp_2259	lp_2259	transcription regulator, MerR family	Regulatory functions	MerR-family regulators	@Intracellular	1.05196	0.402409	1.07569	0.16405	1.06382		0	1549	0.00352941	992	0.00176471
lp_2278	rhe3	ATP-dependent RNA helicase	Transcription	RNA processing	@Intracellular	1.01905	0.748176	0.988281	0.837275	1.00366		0	1550	0.00352941	993	0.00176471
lp_2124	lp_2124	transport protein	Transport and binding proteins	Multidrug resistance	@Multi-transmembrane	0.157693	0.0145709	0.153526	0.0192742	0.155609		0	1551	0.00352941	994	0.00176471
lp_1813	lp_1813	unknown	Hypothetical proteins	Not conserved: other	@Intracellular	0.938448	0.896583	0.923786	0.753925	0.931117		0	1552	0.00352941	995	0.00176471
lp_0177	mdxG	ABC transporter, permease protein, maltodextrin	Transport and binding proteins	Carbohydrates, organic alcohols and acids	@Multi-transmembrane	0.88206	0.817056	0.832776	0.804479	0.857418		0	1553	0.00352941	996	0.00176471
lp_1796	lp_1796	DegV family protein	Hypothetical proteins	Conserved: putative function	@Intracellular	1.07079	0.17974	1.06121	0.24499	1.066		0	1554	0.00350476	997	0.00175238
lp_3349	mutY	A/G-specific adenine glycosylase (putative)	DNA metabolism	DNA replication recombination, and repair	@Intracellular	0.933476	0.43645	0.976288	1.00283	0.954882		0.0035	934	0	1897	0.00175
lp_1450	lp_1450	extracellular protein	Cell envelope	Cell surface proteins: other	@Secretory(released) (with CS)	0.498378	0.151618	0.452721	0.0494844	0.47555		0	1555	0.0035	1006	0.00175
lp_1884	lp_1884	extracellular protein (putative)	Cell envelope	Conserved: other	@N-terminally anchored (No CS)	1.00224	0.917973	1.01638	0.71768	1.00931		0	1556	0.0035	1007	0.00175
lp_2215	rrmA	rRNA large subunit methyltransferase A	Protein synthesis	tRNA and rRNA base modification	@Intracellular	1.01311	0.684147	0.945938	0.782206	0.979522		0	1557	0.0035	1008	0.00175
lp_0858	lp_0858	redox protein, regulator of disulfide bond formation (putative)	Cellular processes	Chaperones	@Intracellular	0.985439	0.886466	0.961811	0.994483	0.973625		0	1558	0.0035	1009	0.00175
lp_0107	larC2	lactate racemization operon protein LarC, C-terminal domain	Cell envelope	Murein sacculus and peptidoglycan		0.410866	0.43245	0.505657	0.725942	0.458262		0	1559	0.0035	1010	0.00175
lp_3551	xfp	xylulose-5-phosphate phosphoketolase	Energy metabolism	Pentose phosphate pathway	@Intracellular	0.733477	0.408675	0.75251	0.621499	0.742993		0	1560	0.0035	1011	0.00175
lp_p2_03						0.238454	0.0351304	0.233561	0.0728017	0.236007		0	1561	0.0035	1012	0.00175
lp_1045	rplN	ribosomal protein L14	Protein synthesis	Ribosomal proteins: synthesis	@Intracellular	0.97086	0.915168	1.05567	0.375367	1.01327		0	1562	0.00348235	1014	0.00174118
lp_1635	ffh	signal recognition particle protein Ffh	Protein fate	Protein and peptide secretion	@Intracellular	0.992462	1.00225	0.99284	0.98272	0.992651		0	1563	0.00346667	1024	0.00173333
lp_3176	pkn2	serine/threonine protein kinase	Protein fate	Protein modification and repair	@Multi-transmembrane	1.16989	0.006281	1.04489	0.417568	1.10739		0	1564	0.00346667	1025	0.00173333
lp_0320	lp_0320	unknown	Hypothetical proteins	Conserved: other	@Intracellular	1.1587	0.000397454	1.11404	0.0160345	1.13637		0	1565	0.00346667	1026	0.00173333
lp_1955	lp_1955	ABC transporter, permease protein	Transport and binding proteins	Unknown substrate	@Multi-transmembrane	0.149519	0.472623	0.144185	0.514303	0.146852		0	1566	0.00346667	1027	0.00173333
lp_2447	lp_2447	prophage P2a protein 10, phage transcriptional regulator, Cro/CI family	Other categories	Phage and prophage related functions	@Intracellular	0.681227	0.939201	0.64709	0.540295	0.664158		0	1567	0.00346667	1028	0.00173333
lp_1158	lys	lysozyme (putative)	Cell envelope	Murein sacculus and peptidoglycan	@N-terminally anchored (No CS)	1.05246	0.465765	1.01739	0.838822	1.03493		0	1568	0.00346667	1029	0.00173333
lp_1715	lp_1715	prenyltransferase	Biosynthesis of cofactors, prosthetic groups, and carriers	Menaquinone and ubiquinone	@Multi-transmembrane	1.01193	0.872519	1.06325	0.210606	1.03759		0	1569	0.00346667	1030	0.00173333
lp_2943	lp_2943	cation transport protein	Transport and binding proteins	Cations	@Multi-transmembrane	0.636326	0.192233	0.732327	0.9504	0.684327		0	1570	0.00346667	1031	0.00173333
lp_2573	lp_2573	unknown	Hypothetical proteins	Not conserved: other	@Intracellular	1.01484	0.926299	1.03732	0.518435	1.02608		0	1571	0.00344118	1033	0.00172059
lp_0910	lp_0910	DNA helicase (putative)	DNA metabolism	DNA replication recombination, and repair	@Intracellular	0.953457	0.488703	0.976717	0.816415	0.965087		0	1572	0.00344118	1034	0.00172059
lp_1121	lp_1121	integral membrane protein	Hypothetical proteins	Conserved: membrane proteins	@Multi-transmembrane	1.03508	0.3879	1.03788	0.434046	1.03648		0	1573	0.00344118	1035	0.00172059
lp_3383	lp_3383	prophage P3 protein 7, DNA replication	Other categories	Phage and prophage related functions	@Intracellular	0.65104	0.0127705	0.676173	0.0471758	0.663607		0	1574	0.00343333	1036	0.00171667
lp_1970	phoH	phosphate starvation-inducible protein	Cellular processes	Adaptations and atypical conditions (Other)	@Intracellular	0.953756	0.385392	0.922575	0.123688	0.938165		0.00342857	936	0	1898	0.00171429
lp_1456	ecsB	ABC transporter, permease protein	Transport and binding proteins	Unknown substrate	@Multi-transmembrane	0.866587	0.0255888	0.841565	0.00611265	0.854076		0	1575	0.00342857	1041	0.00171429
lp_2959	lp_2959	transport protein	Transport and binding proteins	Drug/metabolite (DMT superfamily)	@Multi-transmembrane	0.920551	0.940201	0.854662	0.562361	0.887606		0	1576	0.00342857	1042	0.00171429
lp_2963	lp_2963	transcription regulator, TetR family (putative)	Regulatory functions	TetR/AcrR-family regulators	@N-terminally anchored (No CS)	0.963736	0.911506	0.974268	0.734105	0.969002		0	1577	0.00342857	1043	0.00171429
lp_3256	lp_3256	DegV family protein	Hypothetical proteins	Conserved: putative function	@Intracellular	0.913007	0.063287	0.990115	0.692927	0.951561		0	1578	0.00342857	1044	0.00171429
lp_2267	xtp1	xanthosine triphosphate pyrophosphatase	Purines, pyrimidines, nucleosides and nucleotides	Nucleotide and nucleoside interconversions	@Intracellular	1.04127	0.557369	1.02822	0.637848	1.03475		0	1579	0.00342857	1045	0.00171429
lp_1786	lp_1786	unknown	Hypothetical proteins	Conserved: other	@Intracellular	0.862862	0.488446	0.855604	0.508629	0.859233		0	1580	0.00342857	1046	0.00171429
lp_2271	mutS	DNA mismatch repair protein MutS2	DNA metabolism	DNA replication recombination, and repair	@Intracellular	0.934066	0.19281	0.932754	0.249935	0.93341		0	1581	0.00342857	1047	0.00171429
lp_1098	lp_1098	unknown	Hypothetical proteins	Conserved: other	@Intracellular	1.10711	0.0889027	1.05587	0.278298	1.08149		0	1582	0.00342857	1048	0.00171429
lp_1734	mvaD	diphosphomevalonate decarboxylase	Fatty acid and phospholipid metabolism	Sterol, Vitamin K, Vitamin E, carotenoids biosynthesis	@Intracellular	0.961329	0.69713	0.953232	0.559874	0.95728		0.00341053	937	0	1899	0.00170526
lp_2399	lp_2399	prophage P2a protein 58, holin	Other categories	Phage and prophage related functions	@Multi-transmembrane	0.784355	0.364338	0.791669	0.596137	0.788012		0	1583	0.0034	1049	0.0017
lp_2882	chpA	cell growth regulatory protein (putative)	Cellular processes	Cell division	@Intracellular	0.894469	0.0473287	0.909914	0.129126	0.902191		0	1584	0.0034	1050	0.0017
lp_1932	lp_1932	phosphohydrolase, possibly inorganic pyrophosphatase (3.6.1.1)	Hypothetical proteins	Conserved: putative function	@Intracellular	0.473272	0.463833	0.443182	0.278326	0.458227		0	1585	0.00338462	1059	0.00169231
lp_0203	serA	D-3-phosphoglycerate dehydrogenase	Amino acid biosynthesis	Serine family	@Intracellular	0.928705	0.153697	0.911552	0.0897966	0.920129		0	1586	0.00338462	1060	0.00169231
lp_2781	pts20B	cellobiose PTS, EIIB	Transport and binding proteins	PTS systems	@Secretory(released) (with CS)	1.07646	0.146591	1.11267	0.0365318	1.09456		0	1587	0.00338462	1061	0.00169231
lp_0324	lp_0324	unknown	Hypothetical proteins	Not conserved: other	@Multi-transmembrane	1.08419	0.127193	1.07856	0.167391	1.08137		0	1588	0.00338462	1062	0.00169231
lp_2900	lp_2900	integral membrane protein	Hypothetical proteins	Not conserved: membrane proteins	@C-terminally anchored (with CS)	0.288916	0.167895	0.310248	0.432225	0.299582		0	1589	0.00338462	1063	0.00169231
lp_3554	araA	L-arabinose isomerase	Energy metabolism	Sugars	@Intracellular	0.308471	0.618436	0.294804	0.577828	0.301637		0	1590	0.00338462	1064	0.00169231
lp_2634	cgs	cysteine gamma synthase/O-succinylhomoserine (thiol)-lyase	Amino acid biosynthesis	Aspartate family	@Intracellular	0.857239	0.086165	0.763941	0.000112361	0.81059		0	1591	0.00338462	1065	0.00169231
lp_3392	lp_3392	transport protein	Transport and binding proteins	Unknown substrate	@Multi-transmembrane	0.836232	0.00764344	0.852351	0.0418406	0.844292		0	1592	0.00338462	1066	0.00169231
lp_0171	dhaP	dihydroxyacetone transport protein (putative)	Transport and binding proteins	Carbohydrates, organic alcohols and acids	@Multi-transmembrane	1.11821	0.0218072	1.05974	0.11341	1.08898		0	1593	0.00338462	1067	0.00169231
lp_0347	lp_0347	transcription regulator, PadR family	Regulatory functions	Other	@Intracellular	0.882388	0.386562	0.914659	0.662932	0.898523		0	1594	0.003375	1068	0.0016875
lp_3687	yidC2	preprotein translocase, YidC subunit (putative)	Protein fate	Protein and peptide secretion	@Multi-transmembrane(Lipid modified N-termini)	1.08192	0.0797275	1.13629	0.00849249	1.10911		0	1595	0.003375	1069	0.0016875
lp_1067	hepA	heptaprenyl diphosphate synthase component I	Biosynthesis of cofactors, prosthetic groups, and carriers	Menaquinone and ubiquinone	@Multi-transmembrane	1.01522	0.723132	0.987231	0.947678	1.00122		0	1596	0.00336696	1070	0.00168348
lp_2939	lp_2939	unknown	Hypothetical proteins	Not conserved: other	@Multi-transmembrane	1.21507	0.00318424	1.21741	0.00254044	1.21624		0	1597	0.00336667	1071	0.00168333
lp_2888	cblA2	cystathionine beta-lyase	Amino acid biosynthesis	Aspartate family	@Intracellular	0.753073	0.223054	0.755906	0.33161	0.754489		0	1598	0.00335714	1072	0.00167857
lp_1739	aspAT	aspartate aminotransferase	Energy metabolism	Amino acids and amines	@Intracellular	0.961746	0.732037	0.979302	0.946939	0.970524		0	1599	0.00334615	1073	0.00167308
lp_1163	lp_1163	nucleotide-binding protein, universal stress protein UspA family	Hypothetical proteins	Conserved: putative function	@Intracellular	0.820435	0.00096393	0.806504	0.000622668	0.81347		0	1600	0.00334615	1074	0.00167308
lp_2958	wapA	cell surface protein precursor	Cell envelope	Cell surface proteins: LPxTG anchor	@LPxTG Cell-wall anchored	1.21966	0.00055084	1.2076	0.0026142	1.21363		0.00333333	941	0	1900	0.00166667
lp_0837	lp_0837	unknown	Hypothetical proteins	Conserved: other	@Intracellular	0.847583	0.00334767	0.795125	2.41154e-05	0.821354		0.00333333	942	0	1901	0.00166667
lp_1618	pppL	serine/threonine specific protein phosphatase (putative)	Protein fate	Protein modification and repair	@Intracellular	0.932413	0.169828	0.942002	0.283979	0.937207		0.00333333	943	0	1902	0.00166667
lp_0145	lp_0145	unknown	Hypothetical proteins	Not conserved: other	@Intracellular	0.961595	0.65112	1.0008	0.57827	0.981198		0	1601	0.00333333	1076	0.00166667
lp_1145	ligA	DNA ligase (NAD+)	DNA metabolism	DNA replication recombination, and repair	@Intracellular	0.936112	0.231585	0.957491	0.572372	0.946802		0	1602	0.00333333	1077	0.00166667
lp_0223	greA1	transcription elongation factor GreA	Transcription	Transcription factors	@Intracellular	1.0631	0.233445	1.11872	0.0330989	1.09091		0	1603	0.0033	1082	0.00165
lp_0539	mfd	transcription-repair coupling factor	Transcription	RNA synthesis, modification, and DNA transcription	@Intracellular	0.925746	0.0826142	0.970251	0.582702	0.947998		0	1604	0.0033	1083	0.00165
lp_2918	ropB	transcription regulator, TetR family	Regulatory functions	Other	@Intracellular	0.817917	0.360353	0.792895	0.215701	0.805406		0	1605	0.0033	1084	0.00165
lp_2863	sip2	signal peptidase I	Protein fate	Protein and peptide secretion	@N-terminally anchored (No CS)	0.589958	0.712653	0.552652	0.458801	0.571305		0	1606	0.0033	1085	0.00165
lp_3384	lp_3384	prophage P3 protein 6	Other categories	Phage and prophage related functions	@Intracellular	0.536762	0.0246302	0.551921	0.0838088	0.544341		0	1607	0.0033	1086	0.00165
lp_0616	secE	preprotein translocase, SecE subunit	Protein fate	Protein and peptide secretion	@N-terminally anchored (No CS)	1.05587	0.353398	1.07322	0.213693	1.06454		0	1608	0.00328182	1087	0.00164091
lp_2683	lp_2683	aminotransferase with N-terminal regulator domain	Energy metabolism	Amino acids and amines	@Intracellular	0.845826	0.0434797	0.883429	0.166794	0.864627		0	1609	0.00328182	1088	0.00164091
lp_3078	lp_3078	(pyro)phosphohydrolase, HAD superfamily	Hypothetical proteins	Conserved: putative function	@Intracellular	0.8062	0.642144	0.786462	0.529179	0.796331		0	1610	0.00328182	1089	0.00164091
lp_1295	lp_1295	cation transport protein	Transport and binding proteins	Cations	@Multi-transmembrane	0.923619	0.787371	0.86815	0.750154	0.895884		0	1611	0.00327273	1092	0.00163636
lp_2350	lp_2350	ABC transporter, substrate binding protein, D-Methionine -like precursor	Transport and binding proteins	Amino acids, peptides and amines	@Lipid anchored	1.06171	0.189574	1.03355	0.456761	1.04763		0	1612	0.00327273	1093	0.00163636
lp_2718	lp_2718	methionine synthase (cobalamine-independent), C-terminal domain (putative)	Amino acid biosynthesis	Aspartate family	@Intracellular	0.544578	0.625623	0.516351	0.776906	0.530464		0	1613	0.00327273	1094	0.00163636
lp_1522	lp_1522	transcription regulator, MarR family (putative)	Regulatory functions	Other	@Intracellular	0.939432	0.886917	0.860919	0.607317	0.900176		0	1614	0.00324812	1098	0.00162406
lp_1168	lp_1168	unknown	Hypothetical proteins	Not conserved: other	@Intracellular	1.05298	0.0984501	1.006	0.209423	1.02949		0	1615	0.00324812	1099	0.00162406
lp_p3_01						0.907987	0.180334	0.964593	0.99401	0.93629		0	1616	0.00321429	1102	0.00160714
lp_1923	dapE1	succinyl-diaminopimelate desuccinylase	Amino acid biosynthesis	Aspartate family	@Intracellular	0.929727	0.748037	0.863837	0.278115	0.896782		0	1617	0.00321111	1105	0.00160556
lp_2424	lp_2424	prophage P2a protein 33	Other categories	Phage and prophage related functions	@Intracellular	0.489441	0.379718	0.508965	0.652488	0.499203		0.0032	953	0	1903	0.0016
lp_1149	gatB	glutamyl-tRNA amidotransferase, subunit B	Protein synthesis	tRNA and rRNA base modification	@Intracellular	1.00425	0.776574	1.02784	0.511084	1.01604		0.0032	954	0	1904	0.0016
lp_0486	lp_0486	pyridoxal-phosphate-dependent aminotransferase	Hypothetical proteins	Conserved: putative function	@Intracellular	1.07759	0.248964	0.914382	0.88226	0.995988		0.0032	955	0	1905	0.0016
lp_0135	lp_0135	unknown	Hypothetical proteins	Not conserved: other	@N-terminally anchored (No CS)	0.660781	0.570699	0.686721	0.258349	0.673751		0.0032	956	0	1906	0.0016
lp_3339	lp_3339	amino acid transport protein	Transport and binding proteins	Amino acids, peptides and amines	@Multi-transmembrane	0.95709	0.693199	1.09324	0.209918	1.02516		0.0032	957	0	1907	0.0016
lp_3623	srlD1	sorbitol-6-phosphate 2-dehydrogenase (EC 1.1.1.140)	Energy metabolism	Sugars	@Intracellular	0.325977	0.0435175	0.35299	0.329319	0.339483		0.0032	958	0	1908	0.0016
lp_0108	glpF1	glycerol uptake facilitator protein	Transport and binding proteins	Carbohydrates, organic alcohols and acids	@Multi-transmembrane	0.52427	0.731584	0.537611	0.85359	0.53094		0.0032	959	0	1909	0.0016
lp_0671	lp_0671	prophage P1 protein 48	Other categories	Phage and prophage related functions	@Intracellular	0.916836	0.101605	0.862427	0.583413	0.889632		0.0032	960	0	1910	0.0016
lp_2519	lp_2519	cell surface hydrolase, DUF915 family, membrane-bound (putative)	Cell envelope	Cell surface proteins: lipoproteins	@Lipid anchored	0.906727	0.175086	0.909518	0.205981	0.908122		0	1618	0.0032	1106	0.0016
lp_0253	kdgK	2-keto-3-deoxygluconate kinase	Energy metabolism	Sugars	@Intracellular	0.191442	0.0826174	0.182682	0.0850561	0.187062		0	1619	0.0032	1107	0.0016
lp_0184	sacK1	fructokinase	Energy metabolism	Sugars	@Intracellular	0.59408	0.0807611	0.640909	0.37536	0.617494		0	1620	0.0032	1108	0.0016
lp_1396	lp_1396	transcription regulator, LuxR family	Regulatory functions	Other	@Intracellular	0.280418	0.415609	0.273809	0.508923	0.277113		0	1621	0.0032	1109	0.0016
lp_1292	lp_1292	acetyltransferase, GNAT family (putative)	Hypothetical proteins	Conserved: putative function	@Intracellular	1.10578	0.0463778	1.23889	1.87882e-05	1.17233		0	1622	0.00319048	1110	0.00159524
lp_2177	ktrB	potassium uptake protein	Transport and binding proteins	Cations	@Multi-transmembrane	0.93979	0.565675	0.908229	0.289011	0.92401		0	1623	0.00317028	1111	0.00158514
lp_2578	lp_2578	adherence protein, collagen-binding domain	Cell envelope	Cell surface proteins: LPxTG anchor	@LPxTG Cell-wall anchored	0.642825	0.217685	0.652323	0.528004	0.647574		0	1624	0.00317028	1112	0.00158514
lp_0377	lp_0377	integral membrane protein	Hypothetical proteins	Not conserved: membrane proteins	@Multi-transmembrane	0.894403	0.729242	0.89953	0.800541	0.896967		0	1625	0.00317028	1113	0.00158514
lp_1994	lp_1994	unknown	Hypothetical proteins	Not conserved: other	@Intracellular	0.745977	0.0469915	0.689247	0.0102791	0.717612		0.00316484	961	0	1911	0.00158242
lp_1019	clpC	ATP-dependent Clp protease, ATP-binding subunit ClpC	Cellular processes	Adaptations and atypical conditions (Clp system)	@Intracellular	0.938317	0.48911	0.926397	0.389876	0.932357		0.00316484	962	0	1912	0.00158242
lp_3678	lp_3678	cell surface protein precursor, DUF916 family	Cell envelope	Cell surface proteins: other	@C-terminally anchored (with CS)	0.897877	0.207965	0.859796	0.265102	0.878837		0	1626	0.00315657	1115	0.00157828
lp_0762	lp_0762	unknown	Hypothetical proteins	Conserved: other	@Multi-transmembrane	0.897292	0.208779	0.899668	0.235125	0.89848		0	1627	0.00315152	1117	0.00157576
lp_2753	lp_2753	phosphohydrolase, MutT/nudix family (putative)	Purines, pyrimidines, nucleosides and nucleotides	Salvage of nucleosides and nucleotides	@Intracellular	1.15767	0.00193667	1.12501	0.0207371	1.14134		0	1628	0.003125	1118	0.0015625
lp_1510	coaE	dephospho-CoA kinase	Biosynthesis of cofactors, prosthetic groups, and carriers	Pantothenate and coenzyme A	@N-terminally anchored (No CS)	0.884609	0.00647037	0.859861	0.00158235	0.872235		0	1629	0.00311111	1119	0.00155556
lp_0515	lp_0515	unknown	Hypothetical proteins	Conserved: other	@N-terminally anchored (No CS)	1.07348	0.103531	1.01459	0.672022	1.04403		0	1630	0.0031	1121	0.00155
lp_3400	cpdB	bifunctional protein: 2',3'-cyclic-nucleotide 2'-phosphodiesterase; 3'-nucleotidase	Purines, pyrimidines, nucleosides and nucleotides	Sugar-nucleotide biosynthesis and interconversions		1.0679	0.290083	1.00001	0.98393	1.03396		0	1631	0.00307451	1123	0.00153725
lp_1600	xseA	exodeoxyribonuclease VII, large subunit	DNA metabolism	Degradation of DNA	@Intracellular	0.971089	0.593156	0.953964	0.386488	0.962526		0	1632	0.003025	1126	0.0015125
lp_1609	opuC	glycine betaine/carnitine/choline ABC transporter, substrate binding protein	Transport and binding proteins	Amino acids, peptides and amines	@Lipid anchored	0.947478	0.455472	0.91736	0.167784	0.932419		0.003	972	0	1913	0.0015
lp_2210	ftsK2	cell division protein FtsK	Cellular processes	Cell division	@Multi-transmembrane	0.94027	0.325629	0.938088	0.350834	0.939179		0.003	973	0	1914	0.0015
lp_1893	lp_1893	nucleotide-binding protein (putative)	Hypothetical proteins	Conserved: putative function	@Intracellular	0.985643	0.849251	0.973041	0.655493	0.979342		0.003	974	0	1915	0.0015
lp_0454	metS	methionine--tRNA ligase	Protein synthesis	tRNA aminoacylation	@Intracellular	1.09302	0.0539609	1.05656	0.259749	1.07479		0.003	975	0	1916	0.0015
lp_1332	lp_1332	ABC transporter (putative)	Hypothetical proteins	Conserved: putative function	@Multi-transmembrane	0.305017	0.289558	0.276322	0.133239	0.290669		0.003	976	0	1917	0.0015
lp_1378	cysD	sulfate adenylyltransferase	Central intermediary metabolism	Sulfur metabolism	@Intracellular	0.516317	0.012669	0.548379	0.0835797	0.532348		0.003	977	0	1918	0.0015
lp_2728	purK1	phosphoribosylaminoimidazole carboxylase, ATPase subunit	Purines, pyrimidines, nucleosides and nucleotides	Purine ribonucleotide biosynthesis	@Intracellular	1.36994	0.696857	0.291723	0.22917	0.830833		0.003	978	0	1919	0.0015
lp_0291	lp_0291	FAD/FMN-containing dehydrogenase	Hypothetical proteins	Conserved: putative function	@Intracellular	0.883626	0.489365	0.888048	0.577615	0.885837		0.003	979	0	1920	0.0015
lp_0990	lp_0990	multidrug transport protein	Transport and binding proteins	Multidrug resistance	@Multi-transmembrane	0.767626	0.00363941	0.753622	0.00781551	0.760624		0.003	980	0	1921	0.0015
lp_2621	pepF2	oligoendopeptidase F	Protein fate	Degradation of proteins, peptides, and glycopeptides	@Intracellular	0.937608	0.503865	0.897763	0.209087	0.917685		0.003	981	0	1922	0.0015
lp_1754	divIVA	cell division initiation protein DivIVA (putative)	Cellular processes	Cell division	@Intracellular	1.09106	0.0641882	1.10599	0.0530281	1.09853		0.003	982	0	1923	0.0015
lp_2786	lp_2786	unknown	Hypothetical proteins	Not conserved: other	@Intracellular	0.941954	0.450502	0.968247	0.822302	0.9551		0	1633	0.003	1127	0.0015
lp_2911	lp_2911	membrane-bound protease, CAAX family	Cell envelope	Cell surface proteins: membrane bound	@Multi-transmembrane	1.21601	0.00169299	1.12514	0.106289	1.17057		0	1634	0.003	1128	0.0015
lp_1911	lp_1911	transcription regulator, MarR family	Regulatory functions	MarR-family regulators	@Intracellular	0.938081	0.783039	0.887075	0.318985	0.912578		0	1635	0.003	1129	0.0015
lp_0743	rrp3	two-component response regulator	Regulatory functions	Two-component regulators	@Intracellular	1.02264	0.709587	0.996222	0.988664	1.00943		0	1636	0.00298965	1130	0.00149482
lp_2680	lp_2680	integral membrane protein	Hypothetical proteins	Not conserved: membrane proteins	@Multi-transmembrane	0.965739	0.623491	0.923533	0.149955	0.944636		0	1637	0.00295385	1131	0.00147692
lp_p3_24						0.800717	0.00628747	0.814567	0.0172901	0.807642		0	1638	0.00294912	1132	0.00147456
lp_3158	lp_3158	oxidoreductase	Energy metabolism	Aerobic	@Intracellular	0.697855	0.940863	0.651393	0.814334	0.674624		0	1639	0.00288095	1134	0.00144048
lp_0228	pepD1	dipeptidase	Protein fate	Degradation of proteins, peptides, and glycopeptides	@Intracellular	0.450304	0.929709	0.410953	0.554872	0.430628		0	1640	0.00285714	1136	0.00142857
lp_0374	lp_0374	extracellular protein	Cell envelope	Cell surface proteins: other	@N-terminally anchored (No CS)	0.832766	0.489203	0.832076	0.496441	0.832421		0	1641	0.00285714	1137	0.00142857
lp_0373	lp_0373	cell surface protein precursor	Cell envelope	Cell surface proteins: LPxTG anchor	@LPxTG Cell-wall anchored	0.162001	0.10136	0.158336	0.254607	0.160169		0	1642	0.00278182	1140	0.00139091
lp_0053	lp_0053	fibronectin-binding protein (putative)	Cell envelope	Cell surface proteins: membrane bound	@Intracellular	1.24503	0.000609824	1.28798	0.000244097	1.26651		0.00266667	997	0	1924	0.00133333
lp_2275	lp_2275	unknown	Hypothetical proteins	Conserved: other	@Intracellular	1.06975	0.181909	1.02468	0.625406	1.04721		0.00266667	998	0	1925	0.00133333
lp_2051	uppS	undecaprenyl pyrophosphate synthetase	Cell envelope	Murein sacculus and peptidoglycan	@Intracellular	0.968984	0.570478	0.952445	0.396638	0.960714		0.00266667	999	0	1926	0.00133333
lp_2149	lp_2149	unknown	Hypothetical proteins	Conserved: other	@Intracellular	0.972514	0.685051	0.941653	0.284602	0.957083		0.00266667	1000	0	1927	0.00133333
lp_1068	lp_1068	extracellular protein, DUF1312 famliy (putative)	Cell envelope	Cell surface proteins: other	@N-terminally anchored (No CS)	1.04353	0.386154	1.00026	0.804442	1.0219		0	1643	0.00266667	1142	0.00133333
lp_3454	lp_3454	cell surface protein (putative	Cell envelope	Cell surface proteins: LPxTG anchor	@LPxTG Cell-wall anchored	0.222388	0.0477334	0.256379	0.215548	0.239383		0	1644	0.00266667	1143	0.00133333
lp_0436	pts7C	cellobiose PTS, EIIC	Transport and binding proteins	PTS systems	@Multi-transmembrane	0.945811	0.942394	0.940109	0.794271	0.94296		0	1645	0.00266667	1144	0.00133333
lp_2043	nusA	transcription termination-antitermination factor NusA	Transcription	Transcription factors	@Intracellular	0.995226	1.00614	1.01787	0.644971	1.00655		0	1646	0.00266667	1145	0.00133333
lp_1161	lp_1161	oxidoreductase, NAD-dependent	Hypothetical proteins	Conserved: putative function	@Intracellular	0.951436	0.373846	0.938222	0.243277	0.944829		0	1647	0.00231884	1147	0.00115942
lp_3030	lp_3030	unknown	Hypothetical proteins	Conserved: other	@Intracellular	0.265708	0.366765	0.270169	0.607365	0.267938		0	1648	0.00224561	1150	0.00112281
lp_0806	ung	uracil-DNA glycosylase	DNA metabolism	DNA replication recombination, and repair	@Intracellular	1.07743	0.063718	1.03782	0.348335	1.05763		0	1649	0.00222222	1151	0.00111111
lp_1197	cps2A	polysaccharide biosynthesis protein, chain length regulator (putative)	Cell envelope	Surface polysaccharides, lipopolysaccharides and antigens	@Multi-transmembrane	0.428925	0.417058	0.40924	0.358304	0.419083		0	1650	0.00222222	1152	0.00111111
lp_0861	bcaP	branched-chain amino acid permease	Transport and binding proteins	Amino acids, peptides and amines	@Multi-transmembrane	1.0418	0.32246	0.991631	0.988482	1.01672		0	1651	0.00222222	1153	0.00111111
lp_3156	lp_3156	2,5 diketo-D-gluconic acid -like reductase (C-terminal fragment), NADP dependent, (promiscuous)	Hypothetical proteins	Conserved: putative function		0.593288	0.778214	0.601566	0.912539	0.597427		0	1652	0.00222222	1154	0.00111111
lp_3098	lp_3098	NAD-dependent epimerase/dehydratase protein family (putative)	Hypothetical proteins	Conserved: putative function	@Intracellular	0.359244	0.401015	0.346835	0.496463	0.35304		0	1653	0.00222222	1155	0.00111111
lp_0934	lp_0934	PTS system IIA component	Hypothetical proteins	Conserved: other	@Intracellular	0.654035	0.157184	0.698596	0.320784	0.676315		0	1654	0.00219608	1156	0.00109804
lp_2191	lp_2191	cell division protein (putative)	Cellular processes	Cell division	@Multi-transmembrane	0.968302	0.827152	0.986496	0.996176	0.977399		0	1655	0.00216667	1157	0.00108333
lp_2129	comEC	ComE operon protein 3, DNA transport	Cellular processes	DNA Transformation and competence	@Multi-transmembrane(Lipid modified N-termini)	0.948927	0.355296	0.953681	0.445682	0.951304		0	1656	0.00216667	1158	0.00108333
lp_3032	lp_3032	unknown	Hypothetical proteins	Not conserved: other	@Intracellular	0.300546	0.441738	0.29846	0.659047	0.299503		0	1657	0.00213333	1160	0.00106667
lp_p3_13						0.792587	0.0119393	0.788923	0.0158211	0.790755		0	1658	0.00213333	1161	0.00106667
lp_tRNA44						1.03185	0.569346	1.04546	0.499358	1.03865		0	1659	0.00213333	1162	0.00106667
lp_1400	pts15C	beta-glucosides PTS, EIIC	Transport and binding proteins	PTS systems	@Multi-transmembrane	0.379783	0.372331	0.350227	0.180258	0.365005		0	1660	0.00209524	1163	0.00104762
lp_0502	sdaC	serine transporter	Transport and binding proteins	Amino acids, peptides and amines	@Multi-transmembrane	0.80277	0.947876	0.843663	0.512155	0.823216		0	1661	0.002	1164	0.001
lp_1620	lp_1620	translation factor, GTPase	protein synthesis	translation	@Intracellular	0.973292	0.656849	0.877383	0.0278452	0.925337		0	1662	0.002	1165	0.001
lp_3207	lp_3207	aminotransferase	Energy metabolism	Amino acids and amines	@Intracellular	1.46909	6.91649e-09	1.67461	0	1.57185		0	1663	0.00191304	1166	0.000956522
lp_0367	choS	glycine betaine/carnitine/choline ABC transporter, substrate binding and permease protein	Transport and binding proteins	Amino acids, peptides and amines	@Multi-transmembrane	0.976026	0.748399	0.931863	0.240165	0.953945		0	1664	0.00190909	1167	0.000954545
lp_0311	lp_0311	acetyltransferase (putative)	Hypothetical proteins	Conserved: putative function	@Intracellular	0.705814	0.0288418	0.71817	0.0884114	0.711992		0	1665	0.0019	1172	0.00095
lp_1874	dapB	dihydrodipicolinate reductase	Amino acid biosynthesis	Aspartate family	@Intracellular	0.993165	0.969896	0.959645	0.493562	0.976405		0	1666	0.0019	1173	0.00095
lp_3187	bar	phosphinothricin N-acetyltransferase	Other categories	Drug and analog sensitivity	@Intracellular	0.959696	0.939922	0.944461	0.993973	0.952078		0	1667	0.0019	1174	0.00095
lp_2694	rexB	ATP-dependent nuclease, subunit B	DNA metabolism	Degradation of DNA	@Intracellular	0.932449	0.586929	0.911812	0.449877	0.92213		0	1668	0.0019	1175	0.00095
lp_0402	lp_0402	unknown	Hypothetical proteins	Not conserved: other	@Intracellular	1.01839	0.78268	0.959905	0.605113	0.989148		0	1669	0.0019	1176	0.00095
lp_3359	lp_3359	integral membrane protein	Hypothetical proteins	Conserved: membrane proteins	@Multi-transmembrane	0.669036	0.0695097	0.681567	0.282763	0.675302		0	1670	0.0019	1177	0.00095
lp_1399	pts15B	beta-glucosides PTS, EIIB	Transport and binding proteins	PTS systems	@Intracellular	0.284527	0.0173759	0.300253	0.138529	0.29239		0	1671	0.0019	1178	0.00095
lp_1527	lp_1527	hydrolase, HAD superfamily	Hypothetical proteins	Conserved: putative function	@Intracellular	1.02885	0.616997	0.998609	0.984404	1.01373		0	1672	0.00189474	1182	0.000947368
lp_2375	glyA	glycine hydroxymethyltransferase	Amino acid biosynthesis	Serine family	@Intracellular	1.03671	0.586773	0.990306	0.927073	1.01351		0	1673	0.00189474	1183	0.000947368
lp_0111	lp_0111	oxidoreductase	Hypothetical proteins	Conserved: putative function	@Intracellular	1.05254	0.241623	0.960658	0.943851	1.0066		0	1674	0.00189474	1184	0.000947368
lp_3514	bglG4	transcription antiterminator, BlgB family	Regulatory functions	BglB-family regulators	@Intracellular	1.22047	0.0134267	1.2826	0.000266233	1.25153		0	1675	0.00189474	1185	0.000947368
lp_3558	araR	transcription regulator, GntR family	Regulatory functions	LacI-family regulators	@Intracellular	0.989754	0.786554	0.911132	0.461727	0.950443		0	1676	0.00189474	1186	0.000947368
lp_0284	lp_0284	unknown	Hypothetical proteins	Not conserved: other	@Intracellular	1.1027	0.0580892	1.06054	0.293952	1.08162		0	1677	0.00189474	1187	0.000947368
lp_1397	lp_1397	transcription regulator (putative)	Hypothetical proteins	Not conserved: other	@Intracellular	0.266926	0.00426947	0.272747	0.0123868	0.269836		0	1678	0.00189474	1188	0.000947368
lp_1002	lp_1002	lipase/esterase (putative)	Hypothetical proteins	Conserved: putative function	@Intracellular	0.99383	0.961408	0.984908	0.853999	0.989369		0	1679	0.00189474	1189	0.000947368
lp_3581a	lamD	accesory gene regulator protein D, peptide pheromone precursor	Regulatory functions	Two-component regulators	@Intracellular	1.02979	0.412906	1.07277	0.193937	1.05128		0	1680	0.00189474	1190	0.000947368
lp_0368	choQ	glycine betaine/carnitine/choline ABC transporter, ATP-binding protein	Transport and binding proteins	Amino acids, peptides and amines	@Intracellular	0.971317	0.73211	0.940848	0.356104	0.956082		0	1681	0.00189474	1191	0.000947368
lp_0813	lp_0813	oxidoreductase, NAD-dependent	Hypothetical proteins	Conserved: putative function	@Intracellular	0.913786	0.191708	0.905453	0.163756	0.90962		0	1682	0.00189474	1192	0.000947368
lp_2410	lp_2410	prophage P2a protein 47	Other categories	Phage and prophage related functions	@Intracellular	1.06068	0.14605	1.00936	0.527054	1.03502		0	1683	0.00188889	1198	0.000944444
lp_1196	lp_1196	integrase/recombinase	Other categories	Phage and prophage related functions	@Intracellular	0.689195	0.920287	0.677732	0.927941	0.683464		0	1684	0.00188889	1199	0.000944444
lp_2408	lp_2408	prophage P2a protein 49	Other categories	Phage and prophage related functions	@Intracellular	0.837295	0.610964	0.801489	0.960521	0.819392		0	1685	0.00188889	1200	0.000944444
lp_3244	lp_3244	NADPH-dependent FMN reductase family protein	Hypothetical proteins	Conserved: putative function	@Intracellular	1.2519	1.76928e-05	1.16708	0.0111194	1.20949		0	1686	0.00188889	1201	0.000944444
lp_1439	lp_1439	unknown	Hypothetical proteins	Conserved: other	@Intracellular	0.154164	0.188817	0.131336	0.0999087	0.14275		0	1687	0.00188889	1202	0.000944444
lp_0729	lp_0729	transport protein	Transport and binding proteins	Unknown substrate	@Multi-transmembrane	1.33357	2.73743e-09	1.33593	1.29922e-08	1.33475		0	1688	0.00188889	1203	0.000944444
lp_3069	lp_3069	oxidoreductase	Hypothetical proteins	Conserved: putative function	@Intracellular	0.922448	0.715693	0.919087	0.736745	0.920768		0	1689	0.00188889	1204	0.000944444
lp_0417	plnC	two-component response regulator PlnC, activator	Regulatory functions	Two-component regulators	@Intracellular	1.34605	0.00179848	0.933339	0.686188	1.13969		0	1690	0.00188889	1205	0.000944444
lp_0098	lp_0098	adenylyl transferase (putative)	Hypothetical proteins	Conserved: putative function	@Intracellular	0.694853	0.69831	0.661918	0.981066	0.678386		0	1691	0.00188889	1206	0.000944444
lp_3223	lp_3223	ABC transporter, permease protein	Transport and binding proteins	Unknown substrate	@Multi-transmembrane	1.02286	0.62002	1.02901	0.520263	1.02594		0	1692	0.00188889	1207	0.000944444
lp_2590	lp_2590	nitroreductase family protein	Energy metabolism	Anaerobic	@Intracellular	0.939962	0.442418	0.918514	0.340997	0.929238		0	1693	0.00188889	1208	0.000944444
lp_2049	lp_2049	zinc-dependent protease, membrane associated (putative)	Cell envelope	Cell surface proteins: membrane bound	@Multi-transmembrane	0.943353	0.299846	0.931986	0.256391	0.93767		0	1694	0.00188889	1209	0.000944444
lp_1001	lp_1001	phosphatase, PAP2 family (putative)	Hypothetical proteins	Conserved: putative function	@Multi-transmembrane	1.04887	0.385928	1.01232	0.827244	1.03059		0	1695	0.00188889	1210	0.000944444
lp_3410	lp_3410	integral membrane protein (putative)	Hypothetical proteins	Conserved: membrane proteins	@Multi-transmembrane	1.09213	0.0695966	1.00526	0.790058	1.04869		0	1696	0.00188889	1211	0.000944444
lp_1458	lp_1458	methyl transferase (putative)	Hypothetical proteins	Conserved: putative function	@Intracellular	1.08472	0.14619	1.11708	0.0211159	1.1009		0	1697	0.00188235	1219	0.000941176
lp_1865	lp_1865	unknown	Hypothetical proteins	Conserved: other	@Intracellular	0.958091	0.454552	0.969398	0.671646	0.963745		0	1698	0.00188235	1220	0.000941176
lp_2411	lp_2411	prophage P2a protein 46	Other categories	Phage and prophage related functions	@Intracellular	1.1197	0.0258099	1.04552	0.23362	1.08261		0	1699	0.00188235	1221	0.000941176
lp_1521	lp_1521	alcohol dehydrogenase, zinc-binding (putative)	Energy metabolism	Fermentation	@Intracellular	1.11195	0.582942	1.34686	0.952398	1.22941		0	1700	0.00188235	1222	0.000941176
lp_1987	relA	pyrophosphokinase & pyrophosphohydrolase	Purines, pyrimidines, nucleosides and nucleotides	Nucleotide and nucleoside interconversions	@Intracellular	0.943907	0.230715	0.935852	0.181685	0.939879		0	1701	0.00188235	1223	0.000941176
lp_1871	lp_1871	ABC transporter, ATP-binding protein	Transport and binding proteins	Unknown substrate	@Intracellular	0.940474	0.260849	0.928795	0.203059	0.934635		0	1702	0.00188235	1224	0.000941176
lp_0058	lp_0058	unknown	Hypothetical proteins	Conserved: other	@Intracellular	0.450323	0.475323	0.427668	0.317512	0.438995		0	1703	0.00188235	1225	0.000941176
lp_2551	hisC	histidinol-phosphate aminotransferase	Amino acid biosynthesis	Histidine family	@Intracellular	0.728993	0.0348305	0.679932	0.00561002	0.704463		0	1704	0.00188235	1226	0.000941176
lp_3626	lp_3626	GPH family transporter, maltose-isomaltose oligosaccharide proton symport	Transport and binding proteins	Carbohydrates, organic alcohols and acids	@Multi-transmembrane	0.448787	0.390378	0.454549	0.634283	0.451668		0	1705	0.00188235	1227	0.000941176
lp_0677	lp_0677	prophage P1 protein 54	Other categories	Phage and prophage related functions	@Intracellular	0.875568	0.350673	0.852403	0.436599	0.863985		0	1706	0.00188235	1228	0.000941176
lp_0531	argD	acetylornithine aminotransferase	Amino acid biosynthesis	Glutamate family	@Intracellular	0.658366	0.0709405	0.621643	0.0223128	0.640004		0	1707	0.00188235	1229	0.000941176
lp_0841	ppx2	exopolyphosphatase	Central intermediary metabolism	Phosphorus compounds	@Intracellular	0.975063	0.80192	0.948129	0.471629	0.961596		0	1708	0.00188235	1230	0.000941176
lp_3269	purB	adenylosuccinate lyase	Purines, pyrimidines, nucleosides and nucleotides	Purine ribonucleotide biosynthesis	@Intracellular	1.39316	0.0756883	0.834446	0.344792	1.1138		0	1709	0.00188235	1231	0.000941176
lp_0096	lp_0096	unknown	Hypothetical proteins	Not conserved: other	@Intracellular	0.593908	0.894911	0.565397	0.660009	0.579652		0	1710	0.00188235	1232	0.000941176
lp_0533	lp_0533	integral membrane protein	Hypothetical proteins	Conserved: membrane proteins	@Multi-transmembrane	1.09757	0.121381	1.14007	0.00693426	1.11882		0	1711	0.00188235	1233	0.000941176
lp_0963	rluE	ribosomal large subunit pseudouridine synthase	Protein synthesis	tRNA and rRNA base modification	@Intracellular	0.977527	0.951386	0.94796	0.655997	0.962743		0	1712	0.00188235	1234	0.000941176
lp_p3_35						0.97151	0.91993	0.983094	0.888299	0.977302		0	1713	0.00188235	1235	0.000941176
lp_2852	cmd	4-carboxymuconolactone decarboxylase (putative)	Energy metabolism	Amino acids and amines	@Intracellular	0.233701	6.2739e-05	0.247881	0.00177821	0.240791		0	1714	0.00188235	1236	0.000941176
lp_2141	lp_2141	integral membrane protein	Hypothetical proteins	Conserved: membrane proteins	@Multi-transmembrane	0.980159	1.00656	0.967854	0.97503	0.974007		0	1715	0.00188235	1237	0.000941176
lp_2921	lp_2921	transport protein, MFS (putative)	Transport and binding proteins	Unknown substrate	@Multi-transmembrane	0.713042	0.276771	0.680687	0.166635	0.696865		0	1716	0.00188235	1238	0.000941176
lp_1449	lp_1449	extracellular protein	Cell envelope	Cell surface proteins: other	@Secretory(released) (with CS)	0.522427	0.280463	0.480538	0.12547	0.501483		0	1717	0.00188235	1239	0.000941176
lp_0492	lp_0492	transport protein	Transport and binding proteins	Unknown substrate	@Multi-transmembrane	1.00838	0.590525	0.989848	0.641981	0.999117		0	1718	0.001875	1250	0.0009375
lp_1039	rplV	ribosomal protein L22	Protein synthesis	Ribosomal proteins: synthesis	@Intracellular	0.985518	0.992078	1.0756	0.2934	1.03056		0	1719	0.001875	1251	0.0009375
lp_0449	lp_0449	transcription regulator, Sir2 family	Regulatory functions	Other	@Intracellular	0.957779	0.489383	0.959657	0.509927	0.958718		0	1720	0.001875	1252	0.0009375
lp_1059	infA	translation initiation factor IF-1	Protein synthesis	Translation factors	@Intracellular	0.970996	0.922028	1.05123	0.388989	1.01111		0	1721	0.001875	1253	0.0009375
lp_0849	pox1	pyruvate oxidase	Energy metabolism	Aerobic	@Intracellular	0.381373	0.481428	0.348748	0.112325	0.36506		0	1722	0.001875	1254	0.0009375
lp_2822	lp_2822	ABC transporter, permease protein	Transport and binding proteins	Unknown substrate	@Multi-transmembrane	0.6167	8.55755e-08	0.853639	0.0218865	0.73517		0	1723	0.001875	1255	0.0009375
lp_0189	lp_0189	raffinose-6-P hydrolase & stachyose-6-P hydrolase	Central intermediary metabolism	Biosynthesis and degradation of polysaccharides	@Intracellular	0.836983	0.722668	0.812917	0.807272	0.82495		0	1724	0.001875	1256	0.0009375
lp_1229	msa	mannose-specific adhesin	Cell envelope	Cell surface proteins: LPxTG anchor	@LPxTG Cell-wall anchored	1.12983	0.016945	1.14758	0.00159871	1.1387		0	1725	0.001875	1257	0.0009375
lp_1041	rplP	ribosomal protein L16	Protein synthesis	Ribosomal proteins: synthesis	@Intracellular	0.978162	0.981064	1.05595	0.374838	1.01706		0	1726	0.001875	1258	0.0009375
lp_3047	lp_3047	unknown	Hypothetical proteins	Not conserved: other	@Intracellular	0.817415	0.314286	0.848373	0.582623	0.832894		0	1727	0.001875	1259	0.0009375
lp_2580	lp_2580	sulfatase, membrane-bound; alkaline phosphatase superfamily (putative)	Hypothetical proteins	Conserved: putative function	@Multi-transmembrane	1.01195	0.895159	1.02735	0.533993	1.01965		0	1728	0.001875	1260	0.0009375
lp_0433	lp_0433	carbon-nitrogen hydrolase family protein	Hypothetical proteins	Conserved: putative function	@Intracellular	0.908886	0.196103	0.814105	0.000108772	0.861495		0	1729	0.001875	1261	0.0009375
lp_0245	lp_0245	transcription regulator, GntR family	Regulatory functions	GntR-family regulators	@Intracellular	0.919145	1.00296	0.899	0.928044	0.909073		0	1730	0.001875	1262	0.0009375
lp_0955	azoR2	FMN-dependent NADH-azoreductase (putative)	Energy metabolism	Electron transport	@Intracellular	0.825518	0.0137968	0.81252	0.01016	0.819019		0	1731	0.001875	1263	0.0009375
lp_2760	lp_2760	unknown	Hypothetical proteins	Conserved: other	@Intracellular	1.11935	0.0696144	1.07495	0.239336	1.09715		0	1732	0.001875	1264	0.0009375
lp_0146	lp_0146	NADH:flavin oxidoreductase/NADH oxidase	Hypothetical proteins	Conserved: putative function	@Intracellular	0.752695	0.00256213	0.770278	0.0282748	0.761487		0	1733	0.00186667	1275	0.000933333
lp_2391	lp_2391	unknown	Hypothetical proteins	Conserved: other	@Intracellular	1.03525	0.603788	0.994922	0.980517	1.01509		0	1734	0.00186667	1276	0.000933333
lp_1460	lp_1460	unknown	Hypothetical proteins	Conserved: other	@Intracellular	1.06507	0.203967	1.07554	0.132583	1.07031		0	1735	0.00186667	1277	0.000933333
lp_3612	lp_3612	myo-inositol 2-dehydrogenase-like (promiscuous)	Energy metabolism	Sugars	@Intracellular	0.457294	0.652727	0.452086	0.526868	0.45469		0	1736	0.00186667	1278	0.000933333
lp_0857	pepX	Xaa-Pro dipeptidyl-peptidase	Protein fate	Degradation of proteins, peptides, and glycopeptides	@Intracellular	1.05723	0.34682	1.03393	0.574753	1.04558		0	1737	0.00186667	1279	0.000933333
lp_1966	recO	DNA repair protein RecO	DNA metabolism	DNA replication recombination, and repair	@Intracellular	0.969126	0.677788	0.940369	0.286531	0.954747		0	1738	0.00186667	1280	0.000933333
lp_3031	lp_3031	unknown	Hypothetical proteins	Conserved: other	@Intracellular	0.195506	0.484216	0.196492	0.822799	0.195999		0	1739	0.00186667	1281	0.000933333
lp_1491	mobA	molybdopterin-guanine dinucleotide biosynthesis protein MobA (putative)	Biosynthesis of cofactors, prosthetic groups, and carriers	Molybdopterin	@Intracellular	0.52398	0.491383	0.480815	0.331731	0.502397		0	1740	0.00186667	1282	0.000933333
lp_0208	lp_0208	unknown	Hypothetical proteins	Conserved: other	@Intracellular	1.02462	0.503646	1.00067	0.787789	1.01264		0	1741	0.00186667	1283	0.000933333
lp_0785	lp_0785	2-hydroxyacid dehydrogenase	Energy metabolism	Glycolysis	@Intracellular	1.01391	0.647749	0.94431	0.773371	0.979109		0	1742	0.00186667	1284	0.000933333
lp_3200	parB2	Chromosome partitioning protein, DNA-binding protein	Cellular processes	Cell division	@Intracellular	0.969729	0.541579	0.969896	0.560386	0.969812		0	1743	0.00186667	1285	0.000933333
lp_0126	lp_0126	stress-responsive transcription regulator (putative)	Regulatory functions	Other	@N-terminally anchored (No CS)	1.08416	0.12047	1.06545	0.278694	1.07481		0	1744	0.00186667	1286	0.000933333
lp_3450	lp_3450	extracellular protein	Cell envelope	Cell surface proteins: other	@Secretory(released) (with CS)	0.321961	0.0242764	0.354913	0.249069	0.338437		0	1745	0.00186667	1287	0.000933333
lp_1580	glnR	glutamine synthetase repressor, MerR family	Regulatory functions	MerR-family regulators	@Intracellular	0.987327	0.901792	1.04407	0.358641	1.0157		0	1746	0.00186667	1288	0.000933333
lp_1587	lp_1587	unknown	Hypothetical proteins	Not conserved: other	@Intracellular	0.563808	0.620048	0.546447	0.538455	0.555127		0	1747	0.00186667	1289	0.000933333
lp_2767	lp_2767	acetyltransferase (putative)	Hypothetical proteins	Conserved: putative function	@Intracellular	0.971955	0.487238	0.891952	0.93895	0.931953		0	1748	0.00186667	1290	0.000933333
lp_3508	lp_3508	glucokinase regulatory protein	Regulatory functions	Other	@Intracellular	0.918595	0.264609	0.926122	0.250787	0.922358		0	1749	0.00186667	1291	0.000933333
lp_2443	lp_2443	prophage P2a protein 14	Other categories	Phage and prophage related functions	@Intracellular	0.825462	0.0164951	0.829275	0.11369	0.827368		0	1750	0.00186667	1292	0.000933333
lp_1539	lp_1539	lipoprotein precursor	Cell envelope	Cell surface proteins: lipoproteins	@Lipid anchored	0.934635	0.252556	0.876616	0.0189442	0.905626		0	1751	0.00186667	1293	0.000933333
lp_0487	argC1	N-acetyl-gamma-glutamyl-phosphate reductase	Amino acid biosynthesis	Glutamate family	@Intracellular	0.953386	0.515544	0.855573	0.951704	0.90448		0	1752	0.00185714	1306	0.000928571
lp_2412	lp_2412	prophage P2a protein 45	Other categories	Phage and prophage related functions	@Intracellular	1.11937	0.0539595	1.07879	0.389615	1.09908		0	1753	0.00185714	1307	0.000928571
lp_1723	lp_1723	hydrolase, HAD superfamily, Cof family	Hypothetical proteins	Conserved: putative function	@Intracellular	1.07254	0.188103	1.01847	0.777371	1.04551		0	1754	0.00185714	1308	0.000928571
lp_1897	pyk	pyruvate kinase	Energy metabolism	Glycolysis	@Intracellular	1.03337	0.380522	1.09791	0.0675016	1.06564		0	1755	0.00185714	1309	0.000928571
lp_1126	cydB	cytochrome D ubiquinol oxidase, subunit II	Energy metabolism	Electron transport	@Multi-transmembrane	0.939234	0.660979	1.06722	0.530295	1.00322		0	1756	0.00185714	1310	0.000928571
lp_0673	lp_0673	prophage P1 protein 50, tape measure protein	Other categories	Phage and prophage related functions	@Multi-transmembrane	0.857701	0.605811	0.871218	0.631769	0.86446		0	1757	0.00185714	1311	0.000928571
lp_0069	ptp1	protein-tyrosine phosphatase	Protein fate	Protein modification and repair	@Intracellular	0.839807	0.83755	0.816379	0.684643	0.828093		0	1758	0.00185714	1312	0.000928571
lp_2305	lp_2305	zinc-dependent proteinase, M16 family	Protein fate	Degradation of proteins, peptides, and glycopeptides	@Intracellular	0.967988	0.570456	0.962754	0.553277	0.965371		0	1759	0.00185714	1313	0.000928571
lp_3218	lp_3218	extracellular protein, membrane-anchored (putative)	Cell envelope	Cell surface proteins: membrane bound	@Secretory(released) (with CS)	0.819445	0.0879088	0.807092	0.080077	0.813269		0	1760	0.00185714	1314	0.000928571
lp_p3_08						0.671706	0.0416169	0.636358	0.00597234	0.654032		0	1761	0.00185714	1315	0.000928571
lp_1979	msrA3	protein-methionine-S-oxide reductase	Protein fate	Protein modification and repair	@Intracellular	0.963723	0.680128	0.855092	0.00539561	0.909408		0	1762	0.00185714	1316	0.000928571
lp_2614	lp_2614	ABC transporter, ATP-binding protein	Transport and binding proteins	Unknown substrate	@Intracellular	0.996634	0.966487	0.952618	0.514124	0.974626		0	1763	0.00185714	1317	0.000928571
lp_2299	lp_2299	unknown	Hypothetical proteins	Conserved: other	@Intracellular	1.01166	0.852072	0.977795	0.785258	0.994726		0	1764	0.00185714	1318	0.000928571
lp_0972	lp_0972	unknown	Hypothetical proteins	Not conserved: other	@Intracellular	1.02471	0.478967	0.910485	0.675741	0.967595		0	1765	0.00185714	1319	0.000928571
lp_0170	dak3	dihydroxyacetone phosphotransferase, phosphoryl donor protein	Fatty acid and phospholipid metabolism	Glycerolipid metabolism	@Intracellular	1.09807	0.0529953	1.03022	0.316567	1.06415		0	1766	0.00185714	1320	0.000928571
lp_1718	lp_1718	integral membrane protein	Hypothetical proteins	Not conserved: membrane proteins	@Multi-transmembrane(Lipid modified N-termini)	0.915724	0.842681	0.879067	0.535583	0.897395		0	1767	0.00185714	1321	0.000928571
lp_3417	lp_3417	transcription regulator, TetR family (putative)	Regulatory functions	TetR/AcrR-family regulators	@Intracellular	0.773072	0.00139621	0.789112	0.0096333	0.781092		0	1768	0.00185714	1322	0.000928571
lp_0737	lp_0737	sigma 54 modulation protein/ribosomal protein S30EA	Protein synthesis	Ribosomal proteins: synthesis	@Intracellular	1.06272	0.213528	1.06552	0.211532	1.06412		0	1769	0.00184615	1333	0.000923077
lp_2416	lp_2416	prophage P2a protein 41	Other categories	Phage and prophage related functions	@Intracellular	1.13592	0.174956	1.02128	0.750013	1.0786		0	1770	0.00184615	1334	0.000923077
lp_0115	thiE	thiamine-phosphate pyrophosphorylase	Biosynthesis of cofactors, prosthetic groups, and carriers	Thiamine	@Intracellular	0.645931	0.00843697	0.613807	0.00559003	0.629869		0	1771	0.00184615	1335	0.000923077
lp_1989	lp_1989	unknown	Hypothetical proteins	Conserved: other	@Intracellular	0.942767	0.408895	0.953031	0.560426	0.947899		0	1772	0.00184615	1336	0.000923077
lp_0597	pgm2	phosphoglycerate mutase family protein	Energy metabolism	Glycolysis	@Intracellular	0.923367	1.00586	0.885123	0.691978	0.904245		0	1773	0.00184615	1337	0.000923077
lp_2693	rexA	ATP-dependent nuclease, subunit A	DNA metabolism	Degradation of DNA	@Intracellular	0.995812	0.926292	0.989402	0.872746	0.992607		0	1774	0.00184615	1338	0.000923077
lp_0076	fusA1	elongation factor G	Protein synthesis	Translation factors	@Intracellular	0.948354	0.992245	0.883868	0.442613	0.916111		0	1775	0.00184615	1339	0.000923077
lp_1747	lp_1747	nucleotide-binding protein, universal stress protein UspA family	cellular processes	adaptation and atypical conditions: other	@Intracellular	0.991467	1.00091	0.937432	0.313145	0.964449		0	1776	0.00184615	1340	0.000923077
lp_1336	lp_1336	ABC transporter, ATP-binding protein	Transport and binding proteins	Unknown substrate	@Intracellular	0.871896	0.344696	0.819847	0.115211	0.845872		0	1777	0.00184615	1341	0.000923077
lp_3169	lp_3169	unknown	Hypothetical proteins	Conserved: other	@Intracellular	1.14276	0.0490632	1.20137	0.00329934	1.17206		0	1778	0.00184615	1342	0.000923077
lp_1927	lp_1926	phosphohydrolase, MutT/nudix family (putative)	Purines, pyrimidines, nucleosides and nucleotides	Salvage of nucleosides and nucleotides	@N-terminally anchored (No CS)	0.744037	0.144733	0.709545	0.0671394	0.726791		0	1779	0.00184615	1343	0.000923077
lp_3060	lp_3060	transcription regulator, AraC family	Regulatory functions	AraC-family regulators	@Intracellular	1.07624	0.117652	1.01063	0.657237	1.04343		0	1780	0.00184615	1344	0.000923077
lp_0421a	lp_0421a	none (pseudogene)	Hypothetical proteins	Conserved: other		0.694889	0.955504	0.676875	0.90319	0.685882		0	1781	0.00184615	1345	0.000923077
lp_1594	rpmA	ribosomal protein L27	Protein synthesis	Ribosomal proteins: synthesis	@Intracellular	1.02999	0.432463	1.09781	0.0706398	1.0639		0	1782	0.00184615	1346	0.000923077
lp_2472	lp_2472	prophage P2b protein 9	Other categories	Phage and prophage related functions	@Intracellular	0.502486	0.327508	0.49506	0.435118	0.498773		0	1783	0.00184615	1347	0.000923077
lp_1968	dgk	diacylglycerol kinase	Fatty acid and phospholipid metabolism	Glycerolipid metabolism	@Multi-transmembrane	0.93947	0.229633	0.916393	0.0921349	0.927932		0	1784	0.00184615	1348	0.000923077
lp_0424	plnH	bacteriocin ABC transporter, accessory factor PlnH	Transport and binding proteins	Amino acids, peptides and amines	@N-terminally anchored (No CS)	0.911838	0.712925	0.512129	0.260952	0.711984		0	1785	0.00184615	1349	0.000923077
lp_0244	lp_0244	NADPH-dependent FMN reductase family protein	Hypothetical proteins	Conserved: putative function	@Intracellular	0.849857	0.0350755	0.892845	0.210052	0.871351		0	1786	0.00184615	1350	0.000923077
lp_2341	bla2	beta-lactamase (putative)	Cell envelope	Cell surface proteins: other	@N-terminally anchored (No CS)	0.811452	0.0750198	0.781066	0.0296291	0.796259		0	1787	0.00184615	1351	0.000923077
lp_1388	lp_1388	unknown	Hypothetical proteins	Conserved: other	@Intracellular	1.12802	0.0599486	1.23384	1.63653e-05	1.18093		0	1788	0.00184615	1352	0.000923077
lp_3360	lp_3360	integral membrane protein	Hypothetical proteins	Conserved: membrane proteins	@Multi-transmembrane	0.663221	0.0997605	0.677437	0.357028	0.670329		0	1789	0.00183333	1362	0.000916667
lp_2422	lp_2422	prophage P2a protein 35; terminase large subunit TerL	Other categories	Phage and prophage related functions	@Intracellular	0.871082	0.111224	0.840508	0.55027	0.855795		0	1790	0.00183333	1363	0.000916667
lp_1529	lp_1529	RNA-binding protein (putative)	Hypothetical proteins	Conserved: other	@Intracellular	1.03623	0.546192	1.03481	0.518608	1.03552		0	1791	0.00183333	1364	0.000916667
lp_2400	lp_2400	prophage P2a protein 57	Other categories	Phage and prophage related functions	@N-terminally anchored (No CS)	0.856594	0.557433	0.876863	0.629554	0.866728		0	1792	0.00183333	1365	0.000916667
lp_0456	lp_0456	DNase, TatD family	DNA metabolism	Degradation of DNA	@Intracellular	1.03883	0.510094	1.02886	0.646452	1.03384		0	1793	0.00183333	1366	0.000916667
lp_3334	adeC	adenine deaminase	Purines, pyrimidines, nucleosides and nucleotides	Salvage of nucleosides and nucleotides	@Intracellular	1.23554	0.167452	1.43482	8.67402e-06	1.33518		0	1794	0.00183333	1367	0.000916667
lp_1273	ptsH	phosphocarrier protein Hpr	Transport and binding proteins	PTS systems	@Intracellular	1.01351	0.639016	1.07042	0.180388	1.04196		0	1795	0.00183333	1368	0.000916667
lp_1095	mtsC	manganese ABC transporter, ATP-binding protein	Transport and binding proteins	Cations	@Intracellular	0.869827	0.435944	0.770908	0.0273421	0.820367		0	1796	0.00183333	1369	0.000916667
lp_3139	lp_3139	integral membrane protein (putative)	Hypothetical proteins	Not conserved: membrane poteins	@Multi-transmembrane	0.991793	0.144593	0.978017	0.197529	0.984905		0	1797	0.00183333	1370	0.000916667
lp_1240	recX	regulator	Regulatory functions	Other	@Intracellular	0.923819	0.129205	0.908397	0.0682408	0.916108		0	1798	0.00183333	1371	0.000916667
lp_3655	srlM2	sorbitol operon activator	Regulatory functions	Other	@N-terminally anchored (No CS)	0.379977	0.277697	0.394173	0.511938	0.387075		0	1799	0.00183333	1372	0.000916667
lp_1326	lp_1326	glycerol-3-phosphate ABC transporter, permease protein (putative)	Transport and binding proteins	Carbohydrates, organic alcohols and acids	@Multi-transmembrane	0.252144	0.423506	0.240859	0.356362	0.246502		0	1800	0.00183333	1373	0.000916667
lp_2648	pts19D	N-acetylgalactosamine PTS, EIID	Transport and binding proteins	PTS systems	@Multi-transmembrane	0.903877	0.0531784	0.970009	0.545179	0.936943		0	1801	0.00183333	1374	0.000916667
lp_3155	lp_3155	cell surface protein, ErfK family	Cell envelope	Cell surface proteins: other	@Secretory(released) (with CS)	0.712985	0.0845106	0.627402	0.536557	0.670194		0	1802	0.00183333	1375	0.000916667
lp_1352	lp_1352	transcription regulator, MarR family (putative)	Regulatory functions	Other	@Intracellular	0.922991	0.49131	0.884789	0.194437	0.90389		0	1803	0.00183333	1376	0.000916667
lp_1846	hslV	ATP-dependent protease HslV	Cellular processes	Adaptations and atypical conditions (Clp system)	@Intracellular	0.96055	0.602364	0.965957	0.696684	0.963254		0	1804	0.00183333	1377	0.000916667
lp_0336	lp_0336	biotin transporter (putative)	Hypothetical proteins	Conserved: putative function	@Multi-transmembrane	0.763293	0.0695919	0.744166	0.0417135	0.75373		0	1805	0.00183333	1378	0.000916667
lp_2988	zmp3	extracellular zinc metalloproteinase, M10 family (putative)	Cell envelope	Cell surface proteins: other	@Intracellular	0.897217	0.970758	0.859969	0.742492	0.878593		0	1806	0.00183333	1379	0.000916667
lp_2610	dxs	1-deoxy-D-xylulose-5-phosphate synthase	Central intermediary metabolism	General	@Intracellular	1.04296	0.356285	1.08113	0.974763	1.06205		0	1807	0.00183333	1380	0.000916667
lp_2128	holA	DNA-directed DNA polymerase III, delta chain	DNA metabolism	DNA replication recombination, and repair	@Intracellular	0.967292	0.545652	0.979588	0.804227	0.97344		0	1808	0.00183333	1381	0.000916667
lp_1586	lp_1586	unknown	Hypothetical proteins	Not conserved: other	@Intracellular	1.059	0.379491	1.04724	0.499602	1.05312		0	1809	0.00183333	1382	0.000916667
lp_2919	pepR2	prolyl aminopeptidase	Protein fate	Degradation of proteins, peptides, and glycopeptides	@Intracellular	1.10631	0.0928985	0.832081	0.445587	0.969194		0	1810	0.00183333	1383	0.000916667
lp_1486	lp_1486	unknown	Hypothetical proteins	Conserved: other	@Intracellular	0.366332	0.809949	0.324687	0.712384	0.345509		0	1811	0.00183333	1384	0.000916667
lp_3544	gph3	phosphohydrolase, possibly 2-phosphoglycolate phosphohydrolase or inorganic pyrophosphatase	Central intermediary metabolism	General	@Intracellular	0.470189	0.422674	0.529629	0.959383	0.499909		0	1812	0.00183333	1385	0.000916667
lp_3374	lp_3374	purine-cytosine transport protein	Transport and binding proteins	Nucleosides, purines and pyrimidines	@Multi-transmembrane(Lipid modified N-termini)	0.982932	0.914914	0.990477	0.790166	0.986705		0	1813	0.00183333	1386	0.000916667
lp_2534	lp_2534	DegV family protein	Hypothetical proteins	Conserved: putative function	@Intracellular	0.934886	0.612845	0.908472	0.320092	0.921679		0	1814	0.00183333	1387	0.000916667
lp_2883	lp_2883	unknown	Hypothetical proteins	Not conserved: other	@Intracellular	0.886601	0.0728933	0.891627	0.117631	0.889114		0	1815	0.00181818	1394	0.000909091
lp_3178	lp_3178	extracellular protein (putative)	Cell envelope	Cell surface proteins: other	@Secretory(released) (with CS)	0.90166	0.00653911	1.38092	0.00889967	1.14129		0	1816	0.00181818	1395	0.000909091
lp_1799	lp_1799	unknown	Hypothetical proteins	Not conserved: other	@N-terminally anchored (No CS)	1.07163	0.172255	1.06459	0.216419	1.06811		0	1817	0.00181818	1396	0.000909091
lp_1776	lp_1776	oxidoreductase, FAD-dependent	Hypothetical proteins	Conserved: putative function	@Intracellular	1.00064	0.992297	0.939049	0.355428	0.969844		0	1818	0.00181818	1397	0.000909091
lp_3491	lp_3491	fumarate reductase, flavoprotein subunit precursor	Energy metabolism	Electron transport	@Intracellular	0.941332	0.815286	0.916987	0.939575	0.929159		0	1819	0.00181818	1398	0.000909091
lp_0656	lp_0656	prophage P1 protein 33, phage transcriptional regulator, ArpU family	Other categories	Phage and prophage related functions	@Intracellular	0.73491	0.721873	0.688367	0.853421	0.711638		0	1820	0.00181818	1399	0.000909091
lp_2828	lp_2828	sugar specific permease, N-terminally truncated (putative)	Transport and binding proteins	Carbohydrates, organic alcohols and acids	@Multi-transmembrane	0.857792	0.874595	0.829293	0.68162	0.843543		0	1821	0.00181818	1400	0.000909091
lp_3150	lp_3150	malate dehydrogenase (putative)	Energy metabolism	TCA cycle	@Intracellular	1.14401	0.00295413	1.06204	0.233054	1.10303		0	1822	0.00181818	1401	0.000909091
lp_3214	lp_3214	ABC transporter, substrate binding protein, cystathionine (putative)	Transport and binding proteins	Amino acids, peptides and amines	@Lipid anchored	0.908971	0.416588	0.799698	0.000833429	0.854335		0	1823	0.00181818	1402	0.000909091
lp_0576	pts9C	mannose PTS, EIIC	Transport and binding proteins	PTS systems	@Multi-transmembrane(Lipid modified N-termini)	1.04217	0.282642	1.07663	0.104403	1.0594		0	1824	0.00181818	1403	0.000909091
lp_0335	lp_0335	unknown	Hypothetical proteins	Conserved: other	@Intracellular	1.10021	0.0350638	1.04244	0.380379	1.07133		0	1825	0.00181818	1404	0.000909091
lp_2906	endA	DNA-entry nuclease	Cellular processes	DNA Transformation and competence	@Lipid anchored	1.14131	0.0187167	1.09485	0.148583	1.11808		0	1826	0.00181818	1405	0.000909091
lp_2287	ruvA	holliday junction DNA helicase RuvA	DNA metabolism	DNA replication recombination, and repair	@Intracellular	0.987564	0.933832	0.992575	0.971636	0.990069		0	1827	0.00181818	1406	0.000909091
lp_2303	pgsA	CDP-diacylglycerol--glycerol-3-phosphate 3-phosphatidyltransferase	Fatty acid and phospholipid metabolism	Glycerolipid metabolism	@Multi-transmembrane	1.01771	0.565735	1.01321	0.699868	1.01546		0	1828	0.0018	1409	0.0009
lp_1928	spx2	regulatory protein Spx	Regulatory functions	Protein interactions	@Intracellular	1.00506	0.984441	0.968865	0.702531	0.986962		0	1829	0.0018	1410	0.0009
lp_3591	lp_3591	integral membrane protein	Transport and binding proteins	Carbohydrates, organic alcohols and acids	@Multi-transmembrane	0.255225	0.351369	0.237133	0.293723	0.246179		0	1830	0.0018	1411	0.0009
lp_2497	lp_2497	ABC transporter, ATP-binding and permease protein	Transport and binding proteins	Unknown substrate	@Multi-transmembrane	0.276279	0.250839	0.26823	0.263832	0.272254		0	1831	0.0018	1412	0.0009
lp_2733	lp_2733	NADPH-dependent FMN reductase family protein	Hypothetical proteins	Conserved: putative function	@Intracellular	0.945195	0.43607	0.908423	0.167746	0.926809		0	1832	0.0018	1413	0.0009
lp_1570	fthC	5-formyltetrahydrofolate cyclo-ligase	Biosynthesis of cofactors, prosthetic groups, and carriers	Folic acid	@Intracellular	0.976249	0.784641	0.939943	0.27688	0.958096		0	1833	0.0018	1414	0.0009
lp_3638	yesN	two-component response regulator	Regulatory functions	Two-component regulators	@Intracellular	0.923056	0.785116	0.873543	0.965107	0.898299		0	1834	0.0018	1415	0.0009
lp_2914	lp_2914	integral membrane protein	Hypothetical proteins	Conserved: membrane proteins	@Multi-transmembrane	0.982561	0.86495	0.955103	0.545491	0.968832		0	1835	0.0018	1416	0.0009
lp_0193	lp_0193	exo alfa-1,4-glucosidase or trehalase	Central intermediary metabolism	Biosynthesis and degradation of polysaccharides	@Intracellular	0.444532	0.0917581	0.449184	0.200907	0.446858		0	1836	0.0018	1417	0.0009
lp_0243	lp_0243	unknown	Hypothetical proteins	Conserved: other	@Intracellular	1.05743	0.370756	1.02057	0.734266	1.039		0	1837	0.0018	1418	0.0009
lp_2427	lp_2427	prophage P2a protein 30	Other categories	Phage and prophage related functions	@Intracellular	0.859781	0.598341	0.764561	0.862132	0.812171		0	1838	0.00177778	1419	0.000888889
lp_0693	nrdE	ribonucleoside-diphosphate reductase, alpha chain	Purines, pyrimidines, nucleosides and nucleotides	Pyrimidine ribonucleotide biosynthesis	@Intracellular	0.973821	0.735997	1.01775	0.74532	0.995786		0	1839	0.00177778	1420	0.000888889
lp_1363	lp_1363	unknown	Hypothetical proteins	Conserved: other	@Intracellular	0.876601	0.0118356	0.851837	0.00159247	0.864219		0	1840	0.00177778	1421	0.000888889
lp_2340	lp_2340	nucleotide-binding protein, universal stress protein UspA family	cellular processes	adaptation and atypical conditions: other	@Intracellular	1.09088	0.0781498	1.07438	0.163816	1.08263		0	1841	0.00175	1423	0.000875
lp_3025	lp_3025	extracellular protein, membrane-anchored (putative)	Cell envelope	Cell surface proteins: membrane bound	@N-terminally anchored (No CS)	0.134926	0.29952	0.12987	0.383934	0.132398		0	1842	0.00175	1424	0.000875
lp_3246	lp_3246	unknown	Hypothetical proteins	Not conserved: other	@Intracellular	1.0766	0.090944	1.07523	0.0835836	1.07591		0	1843	0.00175	1425	0.000875
lp_0477	lp_0477	unknown	Hypothetical proteins	Conserved: other	@Intracellular	0.979797	0.822021	0.968212	0.655915	0.974005		0	1844	0.00175	1426	0.000875
lp_2967	lp_2967	transcription regulator, MarR family	Regulatory functions	MarR-family regulators	@Intracellular	1.00828	0.768358	0.991481	0.89938	0.999882		0	1845	0.0017316	1427	0.000865801
lp_3084	lp_3084	cell surface protein, ErfK family	Cell envelope	Cell surface proteins: membrane bound	@Secretory(released) (with CS)	0.383684	0.0655023	0.37707	0.117962	0.380377		0	1846	0.00171905	1428	0.000859524
lp_2189	divIVA	cell division initiation protein DivIVA	Cellular processes	Cell division	@Intracellular	1.00194	0.801101	1.03202	0.476812	1.01698		0	1847	0.00171429	1430	0.000857143
lp_0202	lp_0202	acetyltransferase, GNAT family (putative)	Hypothetical proteins	Conserved: putative function	@Intracellular	0.94274	0.361519	0.919991	0.221121	0.931365		0	1848	0.00171429	1431	0.000857143
lp_0516	htpX	cell surface zinc metalloproteinase	Cell envelope	Cell surface proteins: other	@Multi-transmembrane	1.01428	0.684397	0.943382	0.44177	0.978833		0	1849	0.00171429	1432	0.000857143
lp_0247	pts3C	cellobiose PTS, EIIC	Transport and binding proteins	PTS systems	@Multi-transmembrane	0.635645	0.917691	0.643448	0.688794	0.639547		0	1850	0.00171429	1433	0.000857143
lp_0692	nrdF	ribonucleoside-diphosphate reductase, beta chain	Purines, pyrimidines, nucleosides and nucleotides	Pyrimidine ribonucleotide biosynthesis	@Intracellular	0.983735	0.98429	1.01877	0.554727	1.00125		0	1851	0.0016732	1435	0.000836601
lp_1190	rfbD	dTDP-4-dehydrorhamnose reductase	Purines, pyrimidines, nucleosides and nucleotides	Sugar-nucleotide biosynthesis and interconversions	@Intracellular	1.11401	0.0263956	1.1159	0.0304283	1.11496		0	1852	0.00166667	1437	0.000833333
lp_2721	purN	phosphoribosylglycinamide formyltransferase	Purines, pyrimidines, nucleosides and nucleotides	Purine ribonucleotide biosynthesis	@Intracellular	0.869144	0.650319	0.629983	0.234647	0.749564		0	1853	0.00166667	1438	0.000833333
lp_2359	mreB2	cell shape determining protein MreB	Cellular processes	Cell division	@Intracellular	1.02008	0.562654	1.02979	0.425831	1.02493		0	1854	0.00166667	1439	0.000833333
lp_0164	lp_0164	integral membrane protein	Hypothetical proteins	Not conserved: membrane proteins	@Multi-transmembrane	0.916897	0.159829	0.782767	0.509935	0.849832		0	1855	0.00166667	1440	0.000833333
lp_1409	lp_1409	amino acid efflux protein	Transport and binding proteins	Amino acids, peptides and amines	@Multi-transmembrane	0.524752	0.0972205	0.508959	0.0919784	0.516855		0	1856	0.00166667	1441	0.000833333
lp_3483	lacL	beta-galactosidase, large subunit	Energy metabolism	Sugars	@Intracellular	0.401168	0.863793	0.342731	0.535412	0.37195		0	1857	0.00166667	1442	0.000833333
lp_2833	lp_2833	MFS family transporter, carbohydrate	Transport and binding proteins	Unknown substrate	@Multi-transmembrane	0.720021	0.0818115	0.706482	0.0907578	0.713251		0	1858	0.00166667	1443	0.000833333
lp_0350	hicD1	L-2-hydroxyisocaproate dehydrogenase	Energy metabolism	Amino acids and amines	@Intracellular	0.950064	0.760253	0.812164	0.0755014	0.881114		0	1859	0.00166667	1444	0.000833333
lp_3504	lp_3504	integral membrane protein (putative)	Hypothetical proteins	Not conserved: membrane proteins	@Multi-transmembrane	0.608106	0.620704	0.585317	0.577426	0.596711		0	1860	0.00166667	1445	0.000833333
lp_1375	metE	homocysteine S-methyltransferase (cobalamin-independent)	Amino acid biosynthesis	Aspartate family	@Intracellular	0.84564	0.802663	0.690502	0.0546858	0.768071		0	1861	0.00166667	1446	0.000833333
lp_0255	cblB	cystathionine beta-lyase/cystathionine gamma-lyase	Amino acid biosynthesis	Aspartate family	@Intracellular	0.931549	0.0965506	1.08904	0.963957	1.01029		0	1862	0.00166667	1447	0.000833333
lp_p3_26						0.812446	0.0145261	0.832736	0.0480868	0.822591		0	1863	0.00166667	1448	0.000833333
lp_3411	lp_3411	extracellular protein, DUF1002 family	Cell envelope	Cell surface proteins: other	@N-terminally anchored (with CS)	0.939993	0.984906	0.898262	0.686455	0.919127		0	1864	0.00166667	1449	0.000833333
lp_1724	lp_1724	23S rRNA methylase (putative)	Protein synthesis	tRNA and rRNA base modification	@Intracellular	0.972556	0.801943	0.9463	0.472805	0.959428		0	1865	0.00163333	1450	0.000816667
lp_2507	lp_2507	unknown	Hypothetical proteins	Conserved: other	@Intracellular	1.17697	0.000171413	1.09941	0.0295566	1.13819		0	1866	0.00160952	1451	0.000804762
lp_1925	nox3	NADH oxidase	Energy metabolism	Aerobic	@Intracellular	0.863136	0.213144	0.817542	0.0684475	0.840339		0	1867	0.0016	1459	0.0008
lp_1991	lp_1991	DNA-3-methyladenine glycosylase II	DNA metabolism	DNA replication recombination, and repair	@Intracellular	0.710896	0.0091916	0.731398	0.0651744	0.721147		0	1868	0.0016	1460	0.0008
lp_2980	lp_2980	acetoin utilization protein (putative)	Hypothetical proteins	Conserved: putative function		1.25449	0.0153577	1.28866	0.0232005	1.27157		0	1869	0.0016	1461	0.0008
lp_3607	iolE	2-keto-myo-inositol dehydratase (promiscuous)	Energy metabolism	Sugars	@Intracellular	0.696047	0.373918	0.713494	0.190957	0.704771		0	1870	0.0016	1462	0.0008
lp_0055	lp_0055	fumarate reductase, flavoprotein subunit precursor	Energy metabolism	Electron transport	@Intracellular	0.614412	0.726651	0.589721	0.759231	0.602066		0	1871	0.0016	1463	0.0008
lp_3117	lp_3117	cell surface protein (putative)	Cell envelope	Cell surface proteins: other	@N-terminally anchored (No CS)	0.19457	0.250296	0.181787	0.252185	0.188178		0	1872	0.0016	1464	0.0008
lp_0133	lp_0133	transcription regulator, ArsR family	Regulatory functions	ArsR-family regulators	@Intracellular	0.947102	0.773791	1.00856	0.711371	0.977832		0	1873	0.0016	1465	0.0008
lp_0527	carA	carbamoyl-phosphate synthase, small subunit	Amino acid biosynthesis	Glutamate family	@Intracellular	0.526576	0.103734	0.475022	0.0273405	0.500799		0	1874	0.0016	1466	0.0008
lp_3598	lp_3598	transcription regulator, DeoR family	Regulatory functions	DeoR-family regulators	@Intracellular	0.70842	0.983028	0.630898	0.501512	0.669659		0	1875	0.0016	1467	0.0008
lp_1256	lp_1256	extracellular protein	Hypothetical proteins	Conserved: other	@Secretory(released) (with CS)	0.639418	0.0328278	0.683199	0.305047	0.661308		0	1876	0.0016	1468	0.0008
lp_0092	lp_0092	ABC transporter, substrate binding protein, oligopeptide	Transport and binding proteins	Amino acids, peptides and amines	@Secretory(released) (with CS)	0.739614	0.491612	0.718537	0.410733	0.729075		0	1877	0.0016	1469	0.0008
lp_2228	spx3	regulatory protein Spx	Regulatory functions	Protein interactions	@Intracellular	0.942208	0.415554	0.870855	0.0451481	0.906531		0	1878	0.0016	1470	0.0008
lp_0641	lp_0641	prophage P1 protein 18, DNA single-strand annealing protein RecT	Other categories	Phage and prophage related functions	@Intracellular	0.496465	0.72709	0.487822	0.700133	0.492143		0	1879	0.0016	1471	0.0008
lp_1697	lp_1697	adherence protein, chitin-binding domain	Cell envelope	Cell surface proteins: other	@Secretory(released) (with CS)	1.05197	0.388137	0.988015	0.936468	1.01999		0	1880	0.0016	1472	0.0008
lp_0751	phoU	phosphate transport system regulatory protein	Transport and binding proteins	Anions	@Intracellular	1.06456	0.230845	1.10448	0.077601	1.08452		0	1881	0.0016	1473	0.0008
lp_p3_33						0.98194	0.859009	0.992391	0.994142	0.987165		0	1882	0.0016	1474	0.0008
lp_0128	lp_0128	transcription regulator, MarR family (putative)	Regulatory functions	MarR-family regulators	@Intracellular	0.776332	0.0487353	0.87042	0.49976	0.823376		0	1883	0.0016	1475	0.0008
lp_1386	lp_1386	cation efflux protein (putative)	Transport and binding proteins	Cations	@Multi-transmembrane	1.06716	0.570127	1.15986	0.0171997	1.11351		0	1884	0.0016	1476	0.0008
lp_0002	dnaN	DNA-directed DNA polymerase III, beta chain	DNA metabolism	DNA replication recombination, and repair	@Intracellular	1.06212	0.214006	1.0606	0.235932	1.06136		0	1885	0.0016	1477	0.0008
lp_0923	lp_0923	cell surface protein precursor	Cell envelope	Cell surface proteins: LPxTG anchor	@LPxTG Cell-wall anchored	0.853468	0.0209023	0.886626	0.240032	0.870047		0	1886	0.0016	1478	0.0008
lp_1478	moaE	molybdopterin converting factor, large subunit	Biosynthesis of cofactors, prosthetic groups, and carriers	Molybdopterin	@Intracellular	0.279069	0.14758	0.271974	0.173952	0.275522		0	1887	0.00158242	1479	0.000791209
lp_0804	lp_0804	unknown	Hypothetical proteins	Conserved: other	@Intracellular	1.10293	0.0365133	1.02072	0.614692	1.06182		0	1888	0.0015	1493	0.00075
lp_3593	rhaA	L-rhamnose isomerase	Energy metabolism	Sugars	@Intracellular	0.100137	0.27799	0.0956092	0.316921	0.0978729		0	1889	0.0015	1494	0.00075
lp_2745	lp_2745	nucleotide-binding protein, universal stress protein UspA family	cellular processes	adaptation and atypical conditions: other	@Intracellular	1.06903	0.218009	1.01123	0.891249	1.04013		0	1890	0.0015	1495	0.00075
lp_2974	lp_2974	ABC transporter, substrate binding protein	Transport and binding proteins	Unknown substrate	@Lipid anchored	0.905144	0.830298	0.979485	0.278525	0.942314		0	1891	0.0015	1496	0.00075
lp_2351	lp_2351	ABC transporter, permease protein, D-Methionine -like precursor	Transport and binding proteins	Amino acids, peptides and amines	@Multi-transmembrane	1.0066	0.809792	1.00928	0.725939	1.00794		0	1892	0.0015	1497	0.00075
lp_2038	lp_2038	bifunctional protein: transport protein, MFS; chorismate mutase type II	Amino acid biosynthesis	Aromatic amino-acid family	@Multi-transmembrane	0.997063	0.731177	1.03801	0.385641	1.01753		0	1893	0.0015	1498	0.00075
lp_2653	rluA	ribosomal large subunit pseudouridylate synthase	Protein synthesis	tRNA and rRNA base modification	@Intracellular	1.08823	0.0771681	1.01243	0.655789	1.05033		0	1894	0.0015	1499	0.00075
lp_0642	lp_0642	prophage P1 protein 19	Other categories	Phage and prophage related functions	@Intracellular	0.396062	0.752571	0.389559	0.867158	0.392811		0	1895	0.0015	1500	0.00075
lp_1513	dnaI	primosomal protein DnaI	DNA metabolism	DNA replication recombination, and repair	@Intracellular	1.00182	0.837668	0.959573	0.569575	0.980698		0	1896	0.0015	1501	0.00075
lp_2734	lplA2	lipoate-protein ligase	Fatty acid and phospholipid metabolism	General	@Intracellular	0.97886	0.944417	0.963997	0.802685	0.971428		0	1897	0.0015	1502	0.00075
lp_2103	cps4F	glycosyltransferase	Cell envelope	Surface polysaccharides, lipopolysaccharides and antigens	@Intracellular	0.161658	0.312851	0.164462	0.58058	0.16306		0	1898	0.0015	1503	0.00075
lp_3474	ramP2	MFS family transporter, disaccharride	Transport and binding proteins	Carbohydrates, organic alcohols and acids	@Multi-transmembrane	0.154253	0.750178	0.139939	0.54539	0.147096		0	1899	0.0015	1504	0.00075
lp_1204	cps2H	polysaccharide polymerase	Cell envelope	Surface polysaccharides, lipopolysaccharides and antigens	@Multi-transmembrane	0.759771	0.737144	0.718303	0.507884	0.739037		0	1900	0.0015	1505	0.00075
lp_1965	glyQ	glycine--tRNA ligase, alpha chain	Protein synthesis	tRNA aminoacylation	@Intracellular	1.04648	0.298313	1.03431	0.450014	1.0404		0	1901	0.0015	1506	0.00075
lp_3525	pbg9	6-phospho-beta-glucosidase	Energy metabolism	Sugars	@Intracellular	1.00379	0.640744	0.947107	0.988361	0.975448		0	1902	0.0015	1507	0.00075
lp_1963	dnaG	DNA primase DnaG	DNA metabolism	DNA replication recombination, and repair	@Intracellular	0.924067	0.298218	0.94479	0.5926	0.934429		0	1903	0.0015	1508	0.00075
lp_p3_28						0.797845	0.0111101	0.819755	0.0297832	0.8088		0	1904	0.0015	1509	0.00075
lp_1177	cps1A	polysaccharide biosynthesis protein	Cell envelope	Surface polysaccharides, lipopolysaccharides and antigens	@Intracellular	1.01272	0.802774	1.04022	0.414006	1.02647		0	1905	0.0015	1510	0.00075
lp_0280	lp_0280	transport protein	Transport and binding proteins	Unknown substrate	@Multi-transmembrane	0.348759	0.189856	0.346638	0.294852	0.347699		0	1906	0.0015	1511	0.00075
lp_3045	lp_3045	short-chain dehydrogenase/oxidoreductase	Energy metabolism	Aerobic	@Intracellular	0.934527	0.607956	0.989855	0.884977	0.962191		0	1907	0.0015	1512	0.00075
lp_0940	hsdS1	type I restriction-modification system, specificity subunit	DNA metabolism	Restriction and modification	@Intracellular	1.1822	0.000971438	1.1191	0.0556509	1.15065		0	1908	0.0015	1513	0.00075
lp_0701	lp_0701	unknown	Hypothetical proteins	Conserved: other	@Intracellular	1.11177	0.0539421	1.1092	0.0650401	1.11049		0	1909	0.0015	1514	0.00075
lp_2712	lp_2712	purine transport protein (putative)	Transport and binding proteins	Nucleosides, purines and pyrimidines	@Multi-transmembrane	1.12967	0.00840819	1.15295	0.00297197	1.14131		0	1910	0.0015	1515	0.00075
lp_0741	prfB-C	peptide chain release factor 2	Protein synthesis	Translation factors	@Intracellular	1.03152	0.661972	1.05617	0.244765	1.04384		0	1911	0.0015	1516	0.00075
lp_2374	upp	uracil phosphoribosyltransferase	Purines, pyrimidines, nucleosides and nucleotides	Pyrimidine ribonucleotide biosynthesis	@Intracellular	1.03866	0.365583	1.04136	0.348165	1.04001		0	1912	0.00133333	1519	0.000666667
lp_1469	sufD	ABC transporter, iron-sulfur cluster assembly protein SufD (putative)	Transport and binding proteins	Unknown substrate	@Intracellular	1.09834	0.125969	1.07402	0.28119	1.08618		0	1913	0.00133333	1520	0.000666667
lp_1194	lp_1194	transposase, fragment (putative)	Other categories	Transposon related functions	@Intracellular	0.274727	0.114975	0.268262	0.142541	0.271495		0	1914	0.00133333	1521	0.000666667
lp_1528	lp_1528	GTPase	Other categories	Other	@Intracellular	1.00688	0.984491	0.986099	0.816373	0.99649		0	1915	0.00133333	1522	0.000666667
lp_1502	lp_1502	unknown	Hypothetical proteins	Conserved: other	@Intracellular	0.577256	0.608279	0.630793	0.867267	0.604024		0	1916	0.00133333	1523	0.000666667
lp_2071	lp_2071	glycosyltransferase	Cell envelope	Surface polysaccharides, lipopolysaccharides and antigens	@Multi-transmembrane	1.01676	0.940822	1.02809	0.635777	1.02243		0	1917	0.00133333	1524	0.000666667
lp_0500	deoK	deoxyribokinase	Energy metabolism	Pentose phosphate pathway	@Intracellular	0.223311	0.210008	0.215496	0.301148	0.219403		0	1918	0.00133333	1525	0.000666667
lp_3145	lp_3145	oxidoreductase, N-terminal fragment	Hypothetical proteins	Conserved: putative function		0.731828	0.42439	0.735187	0.590457	0.733508		0	1919	0.00133333	1526	0.000666667
lp_1147	gatC	glutamyl-tRNA amidotransferase, subunit C	Protein synthesis	tRNA and rRNA base modification	@Intracellular	0.966564	0.814753	0.990759	0.931672	0.978661		0	1920	0.00133333	1527	0.000666667
lp_1821	lp_1821	transcription regulator, MarR family	Regulatory functions	MarR-family regulators	@Intracellular	1.00142	0.698106	0.971174	0.927366	0.986296		0	1921	0.00133333	1528	0.000666667
lp_0775	argG	argininosuccinate synthase	Amino acid biosynthesis	Glutamate family	@Intracellular	0.940696	0.870335	0.931075	0.83384	0.935885		0	1922	0.00133333	1529	0.000666667
lp_0281	lp_0281	transcription regulator, MerR family	Regulatory functions	MerR-family regulators	@Intracellular	0.951036	0.608904	1.01631	0.949336	0.983671		0	1923	0.00133333	1530	0.000666667
lp_0365	lp_0365	integral membrane protein	Hypothetical proteins	Not conserved: membrane proteins	@Multi-transmembrane	0.705249	0.422026	0.700356	0.471267	0.702802		0	1924	0.00133333	1531	0.000666667
lp_2156	lp_2156	extracelluar protein (putative)	Cell envelope	Conserved: other	@N-terminally anchored (No CS)	0.871084	0.792143	0.78507	0.676072	0.828077		0	1925	0.00133333	1532	0.000666667
lp_2890	lp_2890	aldo/keto reductase family protein	Hypothetical proteins	Conserved: putative function	@N-terminally anchored (No CS)	0.691756	0.119066	0.678733	0.149491	0.685244		0	1926	0.00133333	1533	0.000666667
lp_1374	lp_1374	bifunctional protein: homocysteine methyltransferase (cobalamin-dependent); methylenetetrahydrofolate reductase	Amino acid biosynthesis	Aspartate family	@Intracellular	0.880538	0.738417	0.741261	0.0385633	0.810899		0	1927	0.001	1534	0.0005
lp_3560	lp_3560	unknown	Hypothetical proteins	Conserved: other	@Intracellular	0.931488	0.178622	0.933428	0.0814283	0.932458		0	1928	0	1928	0
lp_3561	lp_3561	lipase/esterase (putative)	Hypothetical proteins	Conserved: putative function	@Intracellular	1.00819	0.189703	1.06535	0.0363349	1.03677		0	1929	0	1929	0
lp_3567	nanK	N-acetyl mannosamine kinase; regulator, ROK family (putative)	Central intermediary metabolism	Amino sugars	@Intracellular	0.876098	0.985636	0.889822	0.861512	0.88296		0	1930	0	1930	0
lp_3565	napA4	Na(+)/H(+) antiporter	Transport and binding proteins	Cations	@Multi-transmembrane	0.279833	0.203968	0.27632	0.354776	0.278076		0	1931	0	1931	0
lp_3569	lp_3569	transposase (putative)	Other categories	Transposon related functions	@Intracellular /TMH start AFTER 60	1.00876	0.507007	0.989912	0.602225	0.999338		0	1932	0	1932	0
lp_0498	deoP	deoxyribose transporter	Transport and binding proteins	Carbohydrates, organic alcohols and acids	@Multi-transmembrane	0.160572	0.809348	0.163008	0.773958	0.16179		0	1933	0	1933	0
lp_0490	lp_0490	unknown	Hypothetical proteins	Conserved: other	@Intracellular	1.16404	0.167798	1.09114	0.431745	1.12759		0	1934	0	1934	0
lp_0496	lp_0496	unknown	Hypothetical proteins	Not conserved: other	@Intracellular	0.103711	0.544491	0.0984981	0.502399	0.101105		0	1935	0	1935	0
lp_0549	dus2	tRNA-dihydrouridine synthase	Protein synthesis	tRNA and mRNA base modification	@Intracellular	0.951911	0.350438	0.9856	0.784274	0.968755		0	1936	0	1936	0
lp_0548	hsp33	heat shock protein HSP33	Cellular processes	Chaperones	@Intracellular	0.950156	0.305873	0.967835	0.545195	0.958996		0	1937	0	1937	0
lp_0545	lp_0545	ATPase, PP-loop family	Cellular processes	Cell division	@Intracellular	0.893552	0.0223564	0.924468	0.238578	0.90901		0	1938	0	1938	0
lp_0540	lp_0540	integral membrane protein	Hypothetical proteins	Conserved: membrane proteins	@Multi-transmembrane	0.940043	0.192936	0.970679	0.606887	0.955361		0	1939	0	1939	0
lp_1638	rimM	16S rRNA processing protein	Transcription	RNA processing	@Intracellular	0.988486	0.856665	0.999499	0.908348	0.993992		0	1940	0	1940	0
lp_1634	lp_1634	signal recognition particle associated protein	Protein fate	Protein and peptide secretion	@Intracellular	0.98483	0.847756	0.971597	0.689461	0.978214		0	1941	0	1941	0
lp_1140	lp_1140	integral membrane protein	Hypothetical proteins	Conserved: membrane proteins	@Multi-transmembrane	1.07566	0.0856532	0.989506	0.878269	1.03258		0	1942	0	1942	0
lp_1146	lp_1146	lipoprotein, pheromone precursor (putative)	Cell envelope	Cell surface proteins: lipoproteins	@Lipid anchored	0.994932	0.978996	0.999926	0.940577	0.997429		0	1943	0	1943	0
lp_1144	pcrA	ATP-dependent DNA helicase PcrA	DNA metabolism	DNA replication recombination, and repair	@Intracellular	0.946336	0.342156	0.974321	0.784306	0.960328		0	1944	0	1944	0
lp_1701	lp_1701	nucleotide-binding protein, universal stress protein UspA family	cellular processes	adaptation and atypical conditions: other	@Intracellular	0.81749	0.000906957	0.807479	0.000507048	0.812485		0	1945	0	1945	0
lp_1703	lp_1703	diacylglycerol kinase family protein	Hypothetical proteins	Conserved: putative function	@Intracellular	0.935243	0.455847	0.845928	0.0404806	0.890586		0	1946	0	1946	0
lp_1705	lp_1705	unknown	Hypothetical proteins	Not conserved: other	@N-terminally anchored (No CS)	1.09086	0.0761541	1.0281	0.558192	1.05948		0	1947	0	1947	0
lp_1708	lp_1708	unknown	Hypothetical proteins	Conserved: other	@Intracellular	0.836487	0.0336246	0.912588	0.300304	0.874537		0	1948	0	1948	0
lp_1033	rplC	ribosomal protein L3	Protein synthesis	Ribosomal proteins: synthesis	@Intracellular	0.98262	0.929012	1.06074	0.28096	1.02168		0	1949	0	1949	0
lp_0031	cspL	cold shock protein CspL	Cellular processes	Adaptations and atypical conditions (Heat/cold shock)	@Intracellular	1.18213	0.000836171	1.10614	0.0826873	1.14413		0	1950	0	1950	0
lp_0030	lp_0030	unknown	Hypothetical proteins	Not conserved: other	@Intracellular	1.0357	0.294051	0.962475	0.948151	0.999086		0	1951	0	1951	0
lp_2880	lp_2880	unknown	Hypothetical proteins	Not conserved: other	@Intracellular	0.864794	0.0250841	0.895156	0.115462	0.879975		0	1952	0	1952	0
lp_0036	rrp1	two-component response regulator	Regulatory functions	Two-component regulators	@Intracellular	0.981547	0.782992	0.953115	0.362298	0.967331		0	1953	0	1953	0
lp_1525	lp_1525	integral membrane protein	Hypothetical proteins	Conserved: membrane proteins	@Multi-transmembrane	0.558451	0.00652495	0.568986	0.0143334	0.563718		0	1954	0	1954	0
lp_0497	dra	deoxyribose-phosphate aldolase	Energy metabolism	Pentose phosphate pathway	@Intracellular	0.197472	0.531354	0.186902	0.440452	0.192187		0	1955	0	1955	0
lp_2421	lp_2421	prophage P2a protein 36; terminase large subunit TerL	Other categories	Phage and prophage related functions	@Intracellular	0.694627	0.366333	0.691809	0.760612	0.693218		0	1956	0	1956	0
lp_2423	lp_2423	prophage P2a protein 34; terminase small subunit TerS	Other categories	Phage and prophage related functions	@Intracellular	0.74287	0.453321	0.795806	0.466003	0.769338		0	1957	0	1957	0
lp_2426	lp_2426	prophage P2a protein 31; phage transcriptional regulator, ArpU family	Other categories	Phage and prophage related functions	@Intracellular	0.757302	0.284289	0.670313	0.426891	0.713807		0	1958	0	1958	0
lp_2429	lp_2429	prophage P2a protein 28	Other categories	Phage and prophage related functions	@N-terminally anchored (No CS)	0.730107	0.841439	0.694347	0.577762	0.712227		0	1959	0	1959	0
lp_1457	lp_1457	aminoglycoside 3'-phosphotransferase (putative)	Cellular processes	Adaptations and atypical conditions (Other)	@Intracellular	1.0028	0.804982	1.01833	0.59106	1.01056		0	1960	0	1960	0
lp_1453	lp_1453	extracellular protein, membrane-anchored (putative)	Cell envelope	Cell surface proteins: membrane bound	@Intracellular	0.996437	0.952865	0.931275	0.255126	0.963856		0	1961	0	1961	0
lp_2390	bcaT	branched-chain amino acid aminotransferase	Energy metabolism	Amino acids and amines	@Intracellular	1.14108	0.00239623	1.00813	0.66343	1.0746		0	1962	0	1962	0
lp_2397	lp_2397	prophage P2a protein 59; extracellular polysaccharide deacetylase, lipid-anchored (putative)	Other categories	Phage and prophage related functions	@Lipid anchored	1.02206	0.666028	0.94658	0.663547	0.98432		0	1963	0	1963	0
lp_2558	hisB	imidazoleglycerol-phosphate dehydratase	Amino acid biosynthesis	Histidine family	@Intracellular	0.681108	0.0137618	0.643793	0.0052086	0.66245		0	1964	0	1964	0
lp_2559	hisD	histidinol dehydrogenase	Amino acid biosynthesis	Histidine family	@Intracellular	0.685242	0.00911129	0.667684	0.0086285	0.676463		0	1965	0	1965	0
lp_2554	hisF	imidazoleglycerol phosphate synthase, cyclase subunit	Amino acid biosynthesis	Histidine family	@Intracellular	0.701321	0.00193783	0.692195	0.00440741	0.696758		0	1966	0	1966	0
lp_2887	lp_2887	NADP oxidoreductase, coenzyme F420-dependent (putative)	Hypothetical proteins	Conserved: putative function	@Intracellular	1.05976	0.214074	1.00187	0.971516	1.03082		0	1967	0	1967	0
lp_2557	hisH	imidazole glycerol phosphate synthase, amidotransferase sununit	Amino acid biosynthesis	Histidine family	@Intracellular	0.661392	0.0107734	0.643206	0.0127831	0.652299		0	1968	0	1968	0
lp_2552	hisE	phosphoribosyl-ATP pyrophosphatase	Amino acid biosynthesis	Histidine family	@Intracellular	0.779689	0.0307006	0.751992	0.0230727	0.76584		0	1969	0	1969	0
lp_2553	hisI	phosphoribosyl-AMP cyclohydrolase	Amino acid biosynthesis	Histidine family	@Intracellular	0.719223	0.00875182	0.703051	0.0105572	0.711137		0	1970	0	1970	0
lp_2953	lp_2953	esterase (putative)	Hypothetical proteins	Conserved: putative function	@Intracellular	0.899172	0.654154	0.845403	0.23816	0.872288		0	1971	0	1971	0
lp_2954	lp_2954	integral membrane protein	Hypothetical proteins	Conserved: membrane proteins	@Multi-transmembrane	1.17942	0.00841993	0.995997	0.691364	1.08771		0	1972	0	1972	0
lp_2274	lp_2274	endonuclease, resolvase (putative)	Hypothetical proteins	Conserved: putative function	@Intracellular	1.03709	0.453512	1.02269	0.594828	1.02989		0	1973	0	1973	0
lp_2087	recJ	single-strand DNA-specific exonuclease RecJ	DNA metabolism	Degradation of DNA	@Intracellular	0.962609	0.463598	0.956734	0.405404	0.959671		0	1974	0	1974	0
lp_2084	lp_2084	transport protein, MFS (putative)	Transport and binding proteins	Unknown substrate	@Multi-transmembrane	0.433611	0.177448	0.444147	0.234506	0.438879		0	1975	0	1975	0
lp_2085	lp_2085	unknown	Hypothetical proteins	Conserved: other	@Intracellular	0.819932	0.000831625	0.848454	0.0118445	0.834193		0	1976	0	1976	0
lp_2770	lp_2770	transcriptional regulator, biotin repressor family	Regulatory functions	Other	@Intracellular	0.935046	0.386128	0.936876	0.420124	0.935961		0	1977	0	1977	0
lp_2774	lp_2774	ABC transporter, ATP-binding protein	Transport and binding proteins	Unknown substrate	@Intracellular	0.633125	0.000787878	0.668777	0.00592322	0.650951		0	1978	0	1978	0
lp_2776	dsdA	D-serine ammonia-lyase (putative)	Energy metabolism	Amino acids and amines	@Intracellular	0.716441	3.2994e-06	0.811551	0.00576062	0.763996		0	1979	0	1979	0
lp_2777	pbg4	6-phospho-beta-glucosidase	Energy metabolism	Sugars	@Intracellular	1.06501	0.692925	1.04744	0.686981	1.05623		0	1980	0	1980	0
lp_3427a	lp_3427a	metal-dependent hydrolase (putative), N-terminal domain	Hypothetical proteins	Conserved: putative function	@Intracellular	0.311506	0.130196	0.288157	0.0477797	0.299831		0	1981	0	1981	0
lp_0805	lp_0805	hydrolase, HAD superfamily, Cof family	Hypothetical proteins	Conserved: putative function	@Intracellular	1.05081	0.353338	0.970261	0.765949	1.01054		0	1982	0	1982	0
lp_0800	lp_0800	cell surface protein precursor	Cell envelope	Cell surface proteins: LPxTG anchor	@LPxTG Cell-wall anchored	0.530236	0.522003	0.517144	0.527862	0.52369		0	1983	0	1983	0
lp_0802	lp_0802	polar amino acid ABC transporter, substrate binding and permease protein	Transport and binding proteins	Amino acids, peptides and amines	@Multi-transmembrane	0.988359	0.928589	1.03986	0.436669	1.01411		0	1984	0	1984	0
lp_2173	lp_2173	extracellular protein	Hypothetical proteins	Conserved: secreted	@Secretory(released) (with CS)	0.267889	0.0149813	0.288049	0.119596	0.277969		0	1985	0	1985	0
lp_2170	pgm6	phosphoglycerate mutase family protein	Energy metabolism	Glycolysis	@Intracellular	0.920689	0.259077	0.88362	0.0647937	0.902154		0	1986	0	1986	0
lp_2176	ktrA	potassium uptake protein	Transport and binding proteins	Cations	@Intracellular	1.00697	0.792928	0.960932	0.719808	0.98395		0	1987	0	1987	0
lp_2178	trmU	tRNA (5-methylaminomethyl-2-thiouridylate)-methyltransferase	Protein synthesis	tRNA and rRNA base modification	@Intracellular	0.955526	0.653043	0.975076	0.936061	0.965301		0	1988	0	1988	0
lp_2179	lp_2179	cysteine desulfurase associated protein (putative)	Protein synthesis	tRNA and rRNA base modification	@Intracellular	0.978321	0.869809	0.964457	0.708386	0.971389		0	1989	0	1989	0
lp_1639	trmD	tRNA (guanine-N1-)-methyltransferase	Protein synthesis	tRNA and rRNA base modification	@Intracellular	0.9783	0.721121	1.00399	0.827455	0.991145		0	1990	0	1990	0
lp_2378	prfA	peptide chain release factor 1	Protein synthesis	Translation factors	@Intracellular	1.02858	0.584693	1.01873	0.696659	1.02365		0	1991	0	1991	0
lp_2379	tdk	thymidine kinase	Purines, pyrimidines, nucleosides and nucleotides	Pyrimidine ribonucleotide biosynthesis	@Intracellular	1.07695	0.107274	1.03714	0.457922	1.05705		0	1992	0	1992	0
lp_0938	hsdR	type I restriction-modification system, restriction subunit	DNA metabolism	Restriction and modification	@Intracellular	1.19778	0.00118161	1.11615	0.0889317	1.15696		0	1993	0	1993	0
lp_0931	lp_0931	fumarylacetoacetate hydrolase family protein	Energy metabolism	Phenolic acids	@Intracellular	1.00199	0.769297	0.973974	0.995275	0.987983		0	1994	0	1994	0
lp_0935	lp_0935	rhamnose-like binding protein (putative)	Hypothetical proteins	Not conserved: other	@Intracellular	0.71408	0.377715	0.764684	0.608219	0.739382		0	1995	0	1995	0
lp_0937	pepN	membrane alanine aminopeptidase (aminopeptidase N)	Protein fate	Degradation of proteins, peptides, and glycopeptides	@Intracellular	1.04683	0.295616	1.01821	0.596198	1.03252		0	1996	0	1996	0
lp_3179	lp_3179	unknown	Hypothetical proteins	Conserved: other	@Intracellular	1.05379	0.248795	1.07339	0.186671	1.06359		0	1997	0	1997	0
lp_1637	lp_1637	RNA binding protein (putative)	Hypothetical proteins	Conserved: putative function	@Intracellular	1.08192	0.193572	1.10901	0.0451738	1.09546		0	1998	0	1998	0
[truncated: 1,098 more rows]
