# Supplementary material for: Transcriptomes Reveal Genetic Signatures Underlying Physiological Variations Imposed by Different Fermentation Conditions in Lactobacillus plantarum
Source: PLoS One. 2012 Jul 3;7(7):e38720. doi: 10.1371/journal.pone.0038720 (PMC3389018; doi:10.1371/journal.pone.0038720)
Supplement: Table S2 — 47 genes of which the average transcription level correlates with µmax. (XLSX) [file pone.0038720.s005.xlsx]

## Sheet: Sheet1
lp number:	gene name:	encoded function:	main functional class:	functional subclass:
lp_2751	cblA1	cystathionine beta-lyase	Amino acid biosynthesis	Aspartate family
lp_2889	lp_2889	cysteine/methionine metabolism protein (putative	Amino acid biosynthesis	Aspartate family
lp_3266	glyK	glycerate kinase	Amino acid biosynthesis	Serine family
lp_2336	gshAB	glutathione biosynthesis bifunctional protein: glutamate-cysteine ligase/glutathione synthetase	Biosynthesis of cofactors, prosthetic groups, and carriers	Glutathione, thioredoxin, and glutaredoxin
lp_2532	panE1	2-dehydropantoate 2-reductase	Biosynthesis of cofactors, prosthetic groups, and carriers	Pantothenate and coenzyme A
lp_1303a	sdr	cell surface SD repeat protein precursor	Cell envelope	Cell surface proteins: other
lp_3064	lp_3064	extracellular protein	Cell envelope	Cell surface proteins: other
lp_1310	lp_1310	poly (glycerol-phosphate) alpha-glucosyltransferase (putative)	Cell envelope	Teichoic acid biosynthesis
lp_1312	tagE3	poly(glycerol-phosphate) alpha-glucosyltransferase	Cell envelope	Teichoic acid biosynthesis
lp_1819	tarL	ribitolphosphotransferase	Cell envelope	Teichoic acid biosynthesis
lp_2877	lp_2877	nucleotide-binding protein, universal stress protein UspA family	cellular processes	adaptation and atypical conditions: other
lp_2247	comGC	ComG operon protein 3 precursor	Cellular processes	DNA Transformation and competence
lp_0025	malZ	maltodextrin glucosidase	Central intermediary metabolism	Biosynthesis and degradation of polysaccharides
lp_3034	lp_3034	oxidoreductase	Energy metabolism	Aerobic
lp_1126	cydB	cytochrome D ubiquinol oxidase, subunit II	Energy metabolism	Electron transport
lp_3491	lp_3491	fumarate reductase, flavoprotein subunit precursor	Energy metabolism	Electron transport
lp_0597	pgm2	phosphoglycerate mutase family protein	Energy metabolism	Glycolysis
lp_2147	suhB	myo-inositol-1(or 4)-monophosphatase	Energy metabolism	Sugars
lp_3629	bgl	beta-glucosidase	Energy metabolism	Sugars
lp_3631	lp_3631	alpha-mannosidase (promiscuous)	Energy metabolism	Sugars
lp_0261	lp_0261	integral membrane protein	Hypothetical proteins	Conserved: membrane proteins
lp_0158	lp_0158	unknown	Hypothetical proteins	Conserved: other
lp_1313	lp_1313	unknown	Hypothetical proteins	Conserved: other
lp_1931	lp_1931	unknown	Hypothetical proteins	Conserved: other
lp_2254	lp_2254	unknown	Hypothetical proteins	Conserved: other
lp_3070	lp_3070	unknown	Hypothetical proteins	Conserved: other
lp_3423	lp_3423	unknown	Hypothetical proteins	Conserved: other
lp_3423	lp_3423	unknown	Hypothetical proteins	Conserved: other
lp_2677	lp_2677	oxidoreductase	Hypothetical proteins	Conserved: putative function
lp_2956	lp_2956	esterase/lipase (putative)	Hypothetical proteins	Conserved: putative function
lp_3069	lp_3069	oxidoreductase	Hypothetical proteins	Conserved: putative function
lp_2276	lp_2276	unknown	Hypothetical proteins	Not conserved: other
lp_2388	lp_2388	unknown	Hypothetical proteins	Not conserved: other
lp_p1_01	repA	replication protein	Plasmid located	pWCFS101
lp_p3_10	arsR	regulator of arsenical resistance	Plasmid located	pWCFS103
lp_3597	rhaR	transcription regulator, AraC family, GlcNAc -like induced	Regulatory functions	AraC-family regulators
lp_0083	lp_0083	transcription regulator, ArsR family	Regulatory functions	ArsR-family regulators
lp_2991	lp_2991	transcriptional regulator, Cro/CI family (putative)	Regulatory functions	Cro/CI-family regulators
lp_0103	lp_0103	transcription regulator, Crp/FNR family	Regulatory functions	Crp/FNR-family regulators
lp_1115	mleR2	malolactic regulator, LysR family	Regulatory functions	LysR-family regulators
lp_0845	lp_0845	transcription regulator, MarR family	Regulatory functions	MarR-family regulators
lp_3062	lp_3062	regulator of competence TfoX (putative)	Regulatory functions	Other
lp_3290	lp_3290	transcription regulator (putative)	Regulatory functions	Other
lp_3686	lp_3686	ABC transporter, substrate binding protein	Transport and binding proteins	Amino acids, peptides and amines
lp_3635	lp_3635	ABC transporter, ATP-binding protein, mannose related oligosaccharides	Transport and binding proteins	Carbohydrates, organic alcohols and acids
lp_2966	lp_2966	ABC transporter, ATP-binding and permease protein	Transport and binding proteins	Multidrug resistance
lp_0161	lp_0161	ABC transporter, permease protein	Transport and binding proteins	Unknown substrate
