# Supplementary material for: Transcriptomes Reveal Genetic Signatures Underlying Physiological Variations Imposed by Different Fermentation Conditions in Lactobacillus plantarum
Source: PLoS One. 2012 Jul 3;7(7):e38720. doi: 10.1371/journal.pone.0038720 (PMC3389018; doi:10.1371/journal.pone.0038720)
Supplement: Table S3 — BiNGO analyses to identify the functional gene categories overrepresented in response to modifications in fermentative parameters. (XLSX) [file pone.0038720.s006.xlsx]

## Sheet: summary_bingo
factor_combination	corr p-value	shared genes	genes in class	total genes in cluster	Description	Genes in test set
Temp_down				206
	0.042337	32	267		Regulatory_functions	lp_3344|lp_2651|lp_3013|lp_2854|lp_1693|lp_3079|lp_0951|lp_3172|lp_3588|lp_1688|lp_1396|lp_1914|lp_2842|lp_0347|lp_3164|lp_3655|lp_2689|lp_3656|lp_3523|lp_2903|lp_2902|lp_0133|lp_3119|lp_0325|lp_3206|lp_0312|lp_0128|lp_0281|lp_2772|lp_0225|lp_2804|lp_1922
Temp_up				173
	5.6412e-35	60	163		Phage_and_prophage_related_functions	lp_2406|lp_2446|lp_2405|lp_2445|lp_2444|lp_2409|lp_2441|lp_2408|lp_2440|lp_2407|lp_2412|lp_2413|lp_2439|lp_2410|lp_2411|lp_2437|lp_0638|lp_2397|lp_0683|lp_0639|lp_0684|lp_2399|lp_0681|lp_0682|lp_0680|lp_0640|lp_0641|lp_2447|lp_0679|lp_2400|lp_2401|lp_2402|lp_0676|lp_0670|lp_0671|lp_0672|lp_2428|lp_0674|lp_0666|lp_0665|lp_0668|lp_2432|lp_0667|lp_2433|lp_2430|lp_0669|lp_2419|lp_2418|lp_0663|lp_2415…
	1.2043e-29	61	206		Other_categories	lp_2406|lp_2446|lp_2405|lp_2445|lp_2444|lp_2409|lp_2441|lp_2408|lp_2440|lp_2407|lp_2412|lp_2413|lp_2439|lp_2410|lp_2411|lp_2437|lp_0638|lp_2397|lp_0683|lp_0639|lp_0684|lp_2399|lp_0681|lp_0682|lp_0680|lp_0640|lp_0641|lp_2447|lp_0679|lp_2400|lp_2401|lp_2402|lp_0676|lp_0670|lp_0671|lp_0672|lp_2428|lp_0674|lp_0666|lp_0665|lp_0668|lp_2432|lp_0667|lp_2433|lp_2430|lp_0669|lp_0860|lp_2419|lp_2418|lp_0663…
	0.00021735	6	11		TCA_cycle	lp_1082|lp_3418|lp_1109|lp_1107|lp_1108|lp_1106
	0.049482	5	19		Fermentation	lp_3313|lp_1005|lp_1101|lp_3314|lp_1105
pH_down				29
	0.01804	3	19		Aromatic_amino-acid_family	lp_2035|lp_2034|lp_2033
	0.047345	10	417		Transport_and_binding_proteins	lp_0349|lp_0881|lp_2973|lp_2076|lp_0525|lp_0803|lp_2972|lp_0878|lp_0295|lp_1119
pH_up				123
		0	0		None
Salt_down				53
	1.5363e-05	6	19		Glutamate_family	lp_0528|lp_0529|lp_0526|lp_0527|lp_0532|lp_0531
	1.5363e-05	10	82		Amino_acid_biosynthesis	lp_0528|lp_0529|lp_0254|lp_0526|lp_0527|lp_1658|lp_1657|lp_0532|lp_0531|lp_1653
	0.00010806	11	130		Unknown_substrate	lp_2740|lp_2833|lp_1803|lp_3018|lp_2613|lp_2394|lp_2395|lp_0217|lp_0219|lp_0218|lp_1759
	0.0080638	2	3		Sulfur_metabolism	lp_1379|lp_1381
	0.028846	3	19		Aromatic_amino-acid_family	lp_1658|lp_1657|lp_1653
	0.047459	2	8		Thiamine	lp_0115|lp_0114
	0.048842	14	417		Transport_and_binding_proteins	lp_2833|lp_3018|lp_2394|lp_2395|lp_0200|lp_2740|lp_3599|lp_1803|lp_2613|lp_0713|lp_0217|lp_0219|lp_0218|lp_1759
Salt_up				10
	8.8154e-08	5	27		Pyrimidine_ribonucleotide_biosynthesis	lp_2700|lp_2702|lp_2703|lp_2697|lp_2699
	2.0803e-05	5	89		Purines,_pyrimidines,_nucleosides_and_nucleotides	lp_2700|lp_2702|lp_2703|lp_2697|lp_2699
	0.016	2	33		Two-component_regulators	lp_0416|lp_0418
	0.03889	1	5		Nucleosides,_purines_and_pyrimidines	lp_2371
	0.03889	1	6		Nicotinate_and_nicotinamide_metabolism	lp_2612
Air_down				12
	0.00065332	3	18		Purine_ribonucleotide_biosynthesis	lp_2724|lp_2727|lp_2726
	0.038831	3	89		Purines,_pyrimidines,_nucleosides_and_nucleotides	lp_2724|lp_2727|lp_2726
Air_up				6
	0.0048503	2	19		Fermentation	lp_3662|lp_0329
	0.0049432	2	27		Pyrimidine_ribonucleotide_biosynthesis	lp_2931|lp_2932
	0.034819	2	89		Purines,_pyrimidines,_nucleosides_and_nucleotides	lp_2931|lp_2932
pH_down~Air_down				4
	0.035225	1	3		Detoxification	lp_2544
pH_down~Salt_down				9
	0.0056913	3	57		Cations	lp_1096|lp_1097|lp_2827
pH_down~Temp_down				43
	3.3733e-05	5	15		Anions	lp_0748|lp_0749|lp_0746|lp_0747|lp_0750
pH_down~Temp_up				6
	2.024e-05	3	18		Purine_ribonucleotide_biosynthesis	lp_3269|lp_3271|lp_3270
	0.001336	3	89		Purines,_pyrimidines,_nucleosides_and_nucleotides	lp_3269|lp_3271|lp_3270
	0.015799	2	73		Amino_acids,_peptides_and_amines	lp_2982|lp_3339
pH_up~Salt_down				16
	2.1196e-20	9	10		Histidine_family	lp_2560|lp_2556|lp_2553|lp_2554|lp_2551|lp_2559|lp_2552|lp_2557|lp_2558
	2.6727e-10	9	82		Amino_acid_biosynthesis	lp_2560|lp_2556|lp_2553|lp_2554|lp_2551|lp_2559|lp_2552|lp_2557|lp_2558
pH_up~Temp_up				73
	0.0029076	7	44		Carbohydrates,_organic_alcohols_and_acids	lp_0180|lp_0175|lp_0178|lp_0177|lp_0594|lp_1175|lp_1729
	0.025932	20	417		Transport_and_binding_proteins	lp_0230|lp_0394|lp_2992|lp_0436|lp_0232|lp_0594|lp_1175|lp_1729|lp_0180|lp_1295|lp_0175|lp_3105|lp_0178|lp_0177|lp_3104|lp_0286|lp_1744|lp_1746|lp_1745|lp_0982
	0.025932	2	3		Non-ribosomal_peptide_biosynthesis	lp_0578|lp_0582
	0.030213	4	25		Biosynthesis_and_degradation_of_polysaccharides	lp_0174|lp_2757|lp_0179|lp_1730
	0.039679	3	15		LacI-family_regulators	lp_0173|lp_2602|lp_0172
	0.039679	6	68		Central_intermediary_metabolism	lp_0174|lp_2757|lp_0393|lp_0179|lp_1730|lp_2610
Salt_temp	none	12	7
Salt_air	none	7
pH_temp	none	9
